# Supplementary material for: N-MYC impairs innate immune signaling in high-grade serous ovarian carcinoma
Source: Sci Adv. 2024 May 15;10(20):eadj5428. doi: 10.1126/sciadv.adj5428 (PMC11095474; doi:10.1126/sciadv.adj5428)
Supplement: Supplementary file 2 — Data S1 to S3 [file sciadv.adj5428_data_s1_to_s3.zip]

Archive with 3 entries (3 files):
- adj5428_data_s1.xlsx
- adj5428_data_s2.xlsx
- adj5428_data_s3.xlsx
