# Supplementary material for: N-MYC impairs innate immune signaling in high-grade serous ovarian carcinoma
Source: Sci Adv. 2024 May 15;10(20):eadj5428. doi: 10.1126/sciadv.adj5428 (PMC11095474; doi:10.1126/sciadv.adj5428)
Supplement: Supplementary file 2 — Data S1 to S3 [file sciadv.adj5428_data_s1_to_s3.zip › adj5428_data_s1.xlsx]

## Sheet: Me differential_mol_sub_vec_GSE
Regulon	Regulon.Size	Observed.Score	Pvalue	Adjusted.Pvalue
AEBP1	187	0.91	0.009901	0.010601
ARNTL	145	1.34	0.009901	0.010601
BACH1	47	1.42	0.009901	0.010601
BATF	74	0.65	0.009901	0.010601
BNC1	66	0.77	0.009901	0.010601
CASZ1	74	-1.44	0.009901	0.010601
CREB3L1	59	1.7	0.009901	0.010601
CREB3L2	77	1.3	0.009901	0.010601
CXXC1	44	-0.62	0.009901	0.010601
DNAJC1	70	0.68	0.009901	0.010601
ELK3	45	1.37	0.009901	0.010601
EPAS1	37	0.77	0.009901	0.010601
ERG	42	0.85	0.009901	0.010601
ETV1	60	1.69	0.009901	0.010601
FLI1	83	0.8	0.009901	0.010601
FOS	15	0.81	0.009901	0.010601
FOSL2	62	0.82	0.009901	0.010601
FOXJ1	127	-0.72	0.009901	0.010601
FOXL2	55	-1.69	0.009901	0.010601
FOXN3	71	1.46	0.009901	0.010601
GLI3	22	0.8	0.009901	0.010601
HES1	43	0.73	0.009901	0.010601
HEYL	44	1.45	0.009901	0.010601
HIF1A	38	0.75	0.009901	0.010601
HLX	15	0.75	0.009901	0.010601
HOPX	78	0.9	0.009901	0.010601
HOXC4	15	-0.74	0.009901	0.010601
ID2	39	0.73	0.009901	0.010601
ID3	77	1.47	0.009901	0.010601
IKZF1	74	0.74	0.009901	0.010601
KLF10	35	0.83	0.009901	0.010601
KLF2	24	0.87	0.009901	0.010601
KLF6	25	0.8	0.009901	0.010601
KLF9	24	0.81	0.009901	0.010601
LRRFIP1	99	1.38	0.009901	0.010601
MAF	18	0.81	0.009901	0.010601
MAFB	47	1.51	0.009901	0.010601
MEF2B	32	-0.72	0.009901	0.010601
MEF2C	39	0.76	0.009901	0.010601
MEOX1	122	1.25	0.009901	0.010601
MITF	33	0.8	0.009901	0.010601
MLLT11	117	1.39	0.009901	0.010601
MLXIPL	67	-1.39	0.009901	0.010601
MSC	113	1.56	0.009901	0.010601
MYB	98	-1.62	0.009901	0.010601
NFKBIL1	32	-0.65	0.009901	0.010601
NR1I2	40	-1.58	0.009901	0.010601
NR2F1	58	1.3	0.009901	0.010601
NR2F2	50	1.46	0.009901	0.010601
NR3C1	69	0.72	0.009901	0.010601
NR4A3	23	0.82	0.009901	0.010601
NRL	71	-1.4	0.009901	0.010601
OSR2	30	0.74	0.009901	0.010601
PBX2	60	-1.38	0.009901	0.010601
PHTF2	58	0.63	0.009901	0.010601
PLEK	277	1.46	0.009901	0.010601
PPARG	46	0.78	0.009901	0.010601
PRDM11	62	-1.35	0.009901	0.010601
PRRX1	84	0.92	0.009901	0.010601
RARB	27	0.81	0.009901	0.010601
RBPJ	48	0.69	0.009901	0.010601
RFXANK	80	-0.71	0.009901	0.010601
RORA	55	1.49	0.009901	0.010601
RORC	124	-1.45	0.009901	0.010601
RUNX1	85	1.59	0.009901	0.010601
RUNX1T1	27	0.92	0.009901	0.010601
RUNX2	17	0.93	0.009901	0.010601
RXRB	56	-0.67	0.009901	0.010601
SATB1	41	0.77	0.009901	0.010601
SKIL	118	1.44	0.009901	0.010601
SNAI1	34	0.82	0.009901	0.010601
SNAI2	125	0.93	0.009901	0.010601
SOX12	108	-1.39	0.009901	0.010601
SOX4	61	1.36	0.009901	0.010601
SPDEF	101	-1.53	0.009901	0.010601
SPI1	112	0.7	0.009901	0.010601
STAT3	99	0.69	0.009901	0.010601
STAT4	67	0.68	0.009901	0.010601
TCF21	102	0.79	0.009901	0.010601
TCF4	83	1.62	0.009901	0.010601
TFAP4	73	-1.47	0.009901	0.010601
TOX	78	-1.24	0.009901	0.010601
TSC22D1	64	0.67	0.009901	0.010601
TSC22D3	29	0.75	0.009901	0.010601
TWIST1	33	1.54	0.009901	0.010601
VDR	100	1.39	0.009901	0.010601
ZBTB7C	45	-1.48	0.009901	0.010601
ZCCHC6	152	1.41	0.009901	0.010601
ZEB1	79	1.68	0.009901	0.010601
ZEB2	124	1.7	0.009901	0.010601
ZFHX4	18	0.87	0.009901	0.010601
ZFPM2	60	1.41	0.009901	0.010601
ZMAT3	32	0.77	0.009901	0.010601
ZNF365	20	0.8	0.009901	0.010601
ZNF493	33	-0.76	0.009901	0.010601
ZNF692	166	-1.31	0.009901	0.010601
ZNF76	33	-0.71	0.009901	0.010601
ZNF768	15	-0.67	0.009901	0.010601
ZNF771	67	-1.38	0.009901	0.010601
KLF7	19	0.66	0.019802	0.020579
SRF	22	0.75	0.019802	0.020579
ZNF281	21	0.73	0.019802	0.020579
NFKBIE	54	0.51	0.029703	0.029986
TAL1	32	0.59	0.029703	0.029986
TBX3	17	0.66	0.029703	0.029986
STAT5B	23	0.73	0.039604	0.039604

## Sheet: Im differential_mol_sub_vec_GSE
Regulon	Regulon.Size	Observed.Score	Pvalue	Adjusted.Pvalue
AEBP1	186	-0.78	0.009901	0.010046
ARNTL	145	1.08	0.009901	0.010046
ARNTL2	138	1.46	0.009901	0.010046
BATF	73	0.93	0.009901	0.010046
BCL11B	18	0.69	0.009901	0.010046
BNC2	80	-1.51	0.009901	0.010046
CARHSP1	95	1.33	0.009901	0.010046
CBFB	42	0.68	0.009901	0.010046
CREB3	153	0.64	0.009901	0.010046
CREB3L1	59	-1.44	0.009901	0.010046
CREB3L2	79	-1.31	0.009901	0.010046
CREM	144	1.39	0.009901	0.010046
DDB2	59	0.74	0.009901	0.010046
DNMT3A	113	-1.45	0.009901	0.010046
DR1	102	0.66	0.009901	0.010046
E2F8	169	1.46	0.009901	0.010046
EMX2	52	-1.61	0.009901	0.010046
ENO1	289	1.29	0.009901	0.010046
ESRRG	49	-1.51	0.009901	0.010046
ETS1	36	1.52	0.009901	0.010046
ETV7	36	0.86	0.009901	0.010046
FLI1	82	0.75	0.009901	0.010046
GABPB2	142	0.66	0.009901	0.010046
GFI1	74	0.8	0.009901	0.010046
GLI1	38	-0.84	0.009901	0.010046
GLI2	77	-1.57	0.009901	0.010046
GLI3	22	-0.78	0.009901	0.010046
GTF2I	69	-1.38	0.009901	0.010046
HBP1	197	1.19	0.009901	0.010046
HES1	58	-1.28	0.009901	0.010046
HESX1	94	1.55	0.009901	0.010046
HIC2	79	-1.44	0.009901	0.010046
HLF	61	-1.52	0.009901	0.010046
HOPX	78	-0.41	0.009901	0.010046
HOXD1	51	1.53	0.009901	0.010046
ID4	75	-1.42	0.009901	0.010046
IFI16	37	0.82	0.009901	0.010046
IKZF1	74	0.9	0.009901	0.010046
IKZF3	29	0.92	0.009901	0.010046
IRF1	168	1.71	0.009901	0.010046
IRF2	30	0.82	0.009901	0.010046
IRF4	58	0.84	0.009901	0.010046
IRF5	27	0.66	0.009901	0.010046
IRF7	32	0.8	0.009901	0.010046
IRF8	21	0.82	0.009901	0.010046
IRF9	59	0.74	0.009901	0.010046
KLF12	141	-1.47	0.009901	0.010046
LHX1	44	-1.63	0.009901	0.010046
LYL1	50	1.49	0.009901	0.010046
MAX	53	0.67	0.009901	0.010046
MBD4	103	0.68	0.009901	0.010046
MEF2C	39	0.77	0.009901	0.010046
MITF	32	0.7	0.009901	0.010046
MLLT1	22	-0.86	0.009901	0.010046
MLLT11	118	-1.28	0.009901	0.010046
MLX	136	1.49	0.009901	0.010046
MYB	98	1.44	0.009901	0.010046
MYCN	46	-1.52	0.009901	0.010046
MYNN	101	0.73	0.009901	0.010046
MYT1	93	-1.47	0.009901	0.010046
MZF1	32	-1.43	0.009901	0.010046
NCOR2	135	-1.5	0.009901	0.010046
NFAT5	73	-1.32	0.009901	0.010046
NFIX	139	-1.46	0.009901	0.010046
NFKB1	69	1.42	0.009901	0.010046
NFKBIE	54	0.83	0.009901	0.010046
NR1H3	69	1.56	0.009901	0.010046
NR2F1	59	-1.59	0.009901	0.010046
NR3C1	69	0.82	0.009901	0.010046
NR4A1	17	-0.76	0.009901	0.010046
PARP12	75	1.57	0.009901	0.010046
PAX6	34	0.74	0.009901	0.010046
PLEK	277	1.7	0.009901	0.010046
POGZ	73	-1.43	0.009901	0.010046
POU2F1	204	-1.48	0.009901	0.010046
RFX5	94	0.67	0.009901	0.010046
RUNX1T1	27	-0.84	0.009901	0.010046
SALL2	116	-1.5	0.009901	0.010046
SATB1	43	-0.74	0.009901	0.010046
SMAD1	26	0.74	0.009901	0.010046
SMAD9	23	-0.81	0.009901	0.010046
SMARCC1	68	-1.55	0.009901	0.010046
SNAI2	125	-0.67	0.009901	0.010046
SOX11	39	-0.84	0.009901	0.010046
SOX12	108	-1.47	0.009901	0.010046
SOX4	61	-1.39	0.009901	0.010046
SP110	39	0.87	0.009901	0.010046
SP140	59	0.93	0.009901	0.010046
SPI1	112	0.8	0.009901	0.010046
SPIB	17	0.8	0.009901	0.010046
STAT1	81	0.81	0.009901	0.010046
STAT3	98	0.79	0.009901	0.010046
STAT4	67	0.92	0.009901	0.010046
STAT5A	73	1.29	0.009901	0.010046
TBPL1	129	1.44	0.009901	0.010046
TBX2	22	-0.81	0.009901	0.010046
TBX21	18	0.75	0.009901	0.010046
TBX3	17	-0.85	0.009901	0.010046
TCF21	99	-0.69	0.009901	0.010046
TCF4	83	-1.54	0.009901	0.010046
TCF7L1	137	-1.64	0.009901	0.010046
TCF7L2	56	-1.41	0.009901	0.010046
TFEC	145	1.7	0.009901	0.010046
TGIF1	34	-0.51	0.009901	0.010046
TOE1	138	1.42	0.009901	0.010046
TOX	77	-1.64	0.009901	0.010046
UBTF	77	-1.2	0.009901	0.010046
VAX2	44	-1.64	0.009901	0.010046
VDR	100	1.13	0.009901	0.010046
XBP1	133	0.69	0.009901	0.010046
ZBP1	15	0.88	0.009901	0.010046
ZBTB39	56	-1.47	0.009901	0.010046
ZC3H11A	80	-1.33	0.009901	0.010046
ZC3H12A	48	0.72	0.009901	0.010046
ZC3H13	79	-1.45	0.009901	0.010046
ZCCHC6	152	1.27	0.009901	0.010046
ZFHX3	98	-1.51	0.009901	0.010046
ZFHX4	18	-0.84	0.009901	0.010046
ZFP36L1	29	-0.72	0.009901	0.010046
ZHX3	131	-1.45	0.009901	0.010046
ZMAT5	79	0.66	0.009901	0.010046
ZNF10	36	-1.45	0.009901	0.010046
ZNF167	19	-0.83	0.009901	0.010046
ZNF192	23	-0.77	0.009901	0.010046
ZNF215	23	0.7	0.009901	0.010046
ZNF219	64	-1.57	0.009901	0.010046
ZNF267	96	1.38	0.009901	0.010046
ZNF323	30	0.77	0.009901	0.010046
ZNF334	49	-1.66	0.009901	0.010046
ZNF395	75	-1.45	0.009901	0.010046
ZNF423	57	-1.55	0.009901	0.010046
ZNF428	46	-1.53	0.009901	0.010046
ZNF589	67	-1.45	0.009901	0.010046
ZNF76	33	0.68	0.009901	0.010046
ZNF84	63	-1.5	0.009901	0.010046
ZNF91	20	-0.8	0.009901	0.010046
ZSCAN18	50	-1.67	0.009901	0.010046
TSC22D3	29	-0.46	0.019802	0.019945
POU2F2	37	0.52	0.029703	0.029703

## Sheet: Di differential_mol_sub_vec_GSE
Regulon	Regulon.Size	Observed.Score	Pvalue	Adjusted.Pvalue
AEBP1	186	-0.78	0.009901	0.010178
AR	77	1.51	0.009901	0.010178
ARID5A	39	-1.49	0.009901	0.010178
ARNTL2	141	-1.4	0.009901	0.010178
ATXN7	203	1.41	0.009901	0.010178
BACH1	47	-1.68	0.009901	0.010178
BACH2	49	-1.47	0.009901	0.010178
BATF	73	-0.73	0.009901	0.010178
BCL6	62	1.48	0.009901	0.010178
BHLHB9	35	-0.64	0.009901	0.010178
BRCA1	42	-0.75	0.009901	0.010178
CASZ1	74	1.31	0.009901	0.010178
CDC5L	48	-0.64	0.009901	0.010178
CNOT4	59	1.39	0.009901	0.010178
CREM	144	-1.58	0.009901	0.010178
DMRT1	41	-0.65	0.009901	0.010178
DNAJC1	68	-0.63	0.009901	0.010178
DNMT3A	113	-1.41	0.009901	0.010178
E2F6	82	-0.62	0.009901	0.010178
E2F8	173	-1.08	0.009901	0.010178
EHF	107	1.44	0.009901	0.010178
ELF3	64	0.83	0.009901	0.010178
ENO1	286	-1.23	0.009901	0.010178
ERG	42	-0.59	0.009901	0.010178
ESRRA	102	1.51	0.009901	0.010178
ESRRG	46	1.41	0.009901	0.010178
ETV1	60	-1.29	0.009901	0.010178
EZH2	110	-0.72	0.009901	0.010178
FLI1	82	-0.71	0.009901	0.010178
FOSL2	61	-0.56	0.009901	0.010178
FOXD3	158	1.3	0.009901	0.010178
FOXJ2	45	1.36	0.009901	0.010178
FOXL2	54	1.64	0.009901	0.010178
GABPB2	142	-0.65	0.009901	0.010178
GFI1	74	-0.63	0.009901	0.010178
HEY1	34	-0.69	0.009901	0.010178
HEYL	44	-1.55	0.009901	0.010178
HHEX	15	-0.86	0.009901	0.010178
HLF	61	1.25	0.009901	0.010178
HOPX	78	-0.79	0.009901	0.010178
HOXB7	34	-0.58	0.009901	0.010178
HSF1	52	1.41	0.009901	0.010178
HSF2	95	-1.56	0.009901	0.010178
ID3	76	-1.44	0.009901	0.010178
IKZF1	74	-0.72	0.009901	0.010178
IKZF2	72	1.44	0.009901	0.010178
IKZF3	29	-0.82	0.009901	0.010178
IRF1	169	1.19	0.009901	0.010178
IRF4	58	-0.73	0.009901	0.010178
KLF11	22	-0.65	0.009901	0.010178
LHX2	19	-0.69	0.009901	0.010178
LRRFIP1	99	1.34	0.009901	0.010178
MLL	119	1.32	0.009901	0.010178
MLLT11	117	-1.69	0.009901	0.010178
MLX	136	-1.3	0.009901	0.010178
MSC	112	-1.28	0.009901	0.010178
MYB	97	1.26	0.009901	0.010178
MYBL2	231	-1.46	0.009901	0.010178
NANOG	91	1.37	0.009901	0.010178
NFIC	51	0.73	0.009901	0.010178
NFIL3	130	-1.32	0.009901	0.010178
NFIX	140	1.45	0.009901	0.010178
NFKBIE	53	-0.61	0.009901	0.010178
NFX1	30	0.76	0.009901	0.010178
NKRF	66	0.67	0.009901	0.010178
NONO	82	-0.58	0.009901	0.010178
NR2E3	70	1.41	0.009901	0.010178
OVOL1	35	0.8	0.009901	0.010178
OVOL2	76	1.52	0.009901	0.010178
PEG3	33	1.21	0.009901	0.010178
PHTF2	58	-0.64	0.009901	0.010178
PITX1	19	0.81	0.009901	0.010178
PLAGL1	61	-1.5	0.009901	0.010178
PLEK	277	-0.91	0.009901	0.010178
POU2F3	35	0.83	0.009901	0.010178
PPP1R13L	87	1.35	0.009901	0.010178
PRDM5	55	-1.54	0.009901	0.010178
PRRX1	85	-0.81	0.009901	0.010178
PURA	119	1.47	0.009901	0.010178
RARB	27	-0.76	0.009901	0.010178
RARG	77	1.3	0.009901	0.010178
RAX	18	0.68	0.009901	0.010178
RORC	125	1.68	0.009901	0.010178
RUNX1T1	27	-0.83	0.009901	0.010178
RUNX2	17	-0.88	0.009901	0.010178
SALL2	116	-1.52	0.009901	0.010178
SFPQ	124	-1.23	0.009901	0.010178
SKIL	117	-1.56	0.009901	0.010178
SMARCA5	95	-1.49	0.009901	0.010178
SMARCB1	56	-0.63	0.009901	0.010178
SMARCE1	79	-0.68	0.009901	0.010178
SNAI2	125	-0.83	0.009901	0.010178
SOX11	39	-0.74	0.009901	0.010178
SOX4	61	-1.28	0.009901	0.010178
SP140	59	-0.74	0.009901	0.010178
SPDEF	101	1.56	0.009901	0.010178
SPI1	111	-0.55	0.009901	0.010178
STAT4	67	-0.79	0.009901	0.010178
STAT6	55	0.73	0.009901	0.010178
TAX1BP3	137	-1.19	0.009901	0.010178
TBP	29	-0.65	0.009901	0.010178
TBPL1	128	-1.48	0.009901	0.010178
TCF21	101	-0.51	0.009901	0.010178
TCF4	83	-1.52	0.009901	0.010178
TCF7L1	138	-1.53	0.009901	0.010178
TFAP2C	113	1.6	0.009901	0.010178
TFDP2	79	-0.7	0.009901	0.010178
TFEB	81	1.46	0.009901	0.010178
TFEC	146	-1.11	0.009901	0.010178
TP73	18	0.66	0.009901	0.010178
TRPS1	77	1.51	0.009901	0.010178
TSC22D3	28	-0.74	0.009901	0.010178
TSC22D4	29	0.77	0.009901	0.010178
TWIST1	33	-1.56	0.009901	0.010178
WDHD1	114	-0.72	0.009901	0.010178
YEATS4	102	-0.7	0.009901	0.010178
ZBED2	167	1.43	0.009901	0.010178
ZBTB16	30	0.72	0.009901	0.010178
ZBTB7A	208	1.48	0.009901	0.010178
ZBTB7C	45	1.65	0.009901	0.010178
ZEB1	79	-1.43	0.009901	0.010178
ZEB2	124	-1.16	0.009901	0.010178
ZFHX4	18	-0.78	0.009901	0.010178
ZFP37	48	-1.53	0.009901	0.010178
ZIC1	15	-0.79	0.009901	0.010178
ZKSCAN4	30	-0.66	0.009901	0.010178
ZNF140	53	-0.66	0.009901	0.010178
ZNF16	26	0.8	0.009901	0.010178
ZNF184	19	-0.64	0.009901	0.010178
ZNF207	160	-0.72	0.009901	0.010178
ZNF215	21	-0.74	0.009901	0.010178
ZNF232	105	-1.55	0.009901	0.010178
ZNF281	21	-0.72	0.009901	0.010178
ZNF394	50	0.71	0.009901	0.010178
ZNF432	16	-0.66	0.009901	0.010178
ZNF45	20	-0.73	0.009901	0.010178
ZNF493	33	0.61	0.009901	0.010178
ZNF556	44	1.38	0.009901	0.010178
ZNF643	35	-0.65	0.009901	0.010178
ZNF688	87	1.43	0.009901	0.010178
ZNF695	91	-1.56	0.009901	0.010178
ZNF711	85	-1.4	0.009901	0.010178
ZNF83	38	1.29	0.009901	0.010178
SMAD9	22	-0.65	0.019802	0.020215

## Sheet: Prol differential_C5_GSEA2_all
Regulon	Regulon.Size	Observed.Score	Pvalue	Adjusted.Pvalue
ADNP	87	0.75	0.009901	0.0099617
AEBP1	186	-0.71	0.009901	0.0099617
AFF1	50	-1.44	0.009901	0.0099617
AHR	35	-0.8	0.009901	0.0099617
ARNT2	29	0.74	0.009901	0.0099617
ARNTL	145	-1.39	0.009901	0.0099617
BATF	74	-0.88	0.009901	0.0099617
BCL3	87	-1.7	0.009901	0.0099617
BHLHB9	35	0.75	0.009901	0.0099617
BNC1	66	-0.74	0.009901	0.0099617
BRCA1	42	0.78	0.009901	0.0099617
CEBPB	40	-0.76	0.009901	0.0099617
CEBPD	28	-0.83	0.009901	0.0099617
DDB2	59	-0.71	0.009901	0.0099617
DMRT1	39	0.74	0.009901	0.0099617
DNMT3A	113	1.58	0.009901	0.0099617
DPF1	108	1.53	0.009901	0.0099617
E2F6	82	0.68	0.009901	0.0099617
EHF	106	-1.43	0.009901	0.0099617
ELF3	64	-0.76	0.009901	0.0099617
EPAS1	38	-0.75	0.009901	0.0099617
ERG	44	-0.74	0.009901	0.0099617
ESRRG	46	1.38	0.009901	0.0099617
ETS1	36	-1.61	0.009901	0.0099617
ETV7	36	-0.84	0.009901	0.0099617
FLI1	83	-0.77	0.009901	0.0099617
FOS	15	-0.8	0.009901	0.0099617
FOSL2	62	-0.8	0.009901	0.0099617
FOXL2	54	1.6	0.009901	0.0099617
GFI1	74	-0.74	0.009901	0.0099617
GLI1	38	0.83	0.009901	0.0099617
GTF2I	69	1.36	0.009901	0.0099617
HEY2	17	0.79	0.009901	0.0099617
HIC2	80	1.25	0.009901	0.0099617
HIF3A	65	1.47	0.009901	0.0099617
HMGA2	52	1.59	0.009901	0.0099617
HOPX	78	-0.79	0.009901	0.0099617
HOXC4	30	1.66	0.009901	0.0099617
HSF2	95	1.46	0.009901	0.0099617
ID4	77	1.4	0.009901	0.0099617
IFI16	51	-1.54	0.009901	0.0099617
IKZF1	74	-0.85	0.009901	0.0099617
IKZF3	29	-0.89	0.009901	0.0099617
IRF1	169	-1.76	0.009901	0.0099617
IRF2	30	-0.78	0.009901	0.0099617
IRF4	58	-0.74	0.009901	0.0099617
IRF5	26	-0.72	0.009901	0.0099617
IRF8	22	-0.74	0.009901	0.0099617
JARID2	54	1.63	0.009901	0.0099617
KLF10	35	-0.78	0.009901	0.0099617
KLF12	141	1.37	0.009901	0.0099617
KLF6	25	-0.8	0.009901	0.0099617
KLF9	24	-0.76	0.009901	0.0099617
LHX1	44	1.58	0.009901	0.0099617
LRRFIP1	99	-1.33	0.009901	0.0099617
LRRFIP2	52	-0.66	0.009901	0.0099617
LYL1	51	-1.45	0.009901	0.0099617
MAFF	61	-0.74	0.009901	0.0099617
MAX	53	-0.74	0.009901	0.0099617
MEF2C	39	-0.82	0.009901	0.0099617
MITF	31	-0.8	0.009901	0.0099617
MLLT1	22	0.82	0.009901	0.0099617
MLXIPL	68	1.48	0.009901	0.0099617
MYCN	45	1.61	0.009901	0.0099617
NFE2	59	1.39	0.009901	0.0099617
NFKB1	69	-1.54	0.009901	0.0099617
NFKBIA	28	-0.73	0.009901	0.0099617
NFKBIE	55	-0.77	0.009901	0.0099617
NPAS2	85	-1.46	0.009901	0.0099617
NR1I2	40	1.52	0.009901	0.0099617
NR2F6	53	1.48	0.009901	0.0099617
NR3C1	69	-0.8	0.009901	0.0099617
PARP1	51	0.76	0.009901	0.0099617
PBX2	60	1.39	0.009901	0.0099617
PCBP2	54	0.68	0.009901	0.0099617
PEG3	33	1.66	0.009901	0.0099617
PLAGL2	16	0.78	0.009901	0.0099617
PLEK	277	-1.69	0.009901	0.0099617
POU2F1	204	1.4	0.009901	0.0099617
PPARG	50	-0.66	0.009901	0.0099617
PRDM11	62	1.55	0.009901	0.0099617
PRRX1	85	-0.78	0.009901	0.0099617
PURG	55	1.43	0.009901	0.0099617
RFX3	68	1.49	0.009901	0.0099617
RUNX1	85	-1.57	0.009901	0.0099617
RUNX1T1	27	-0.79	0.009901	0.0099617
RUNX2	17	-0.89	0.009901	0.0099617
RUNX3	42	-0.77	0.009901	0.0099617
RXRG	58	0.72	0.009901	0.0099617
SALL1	27	0.86	0.009901	0.0099617
SALL2	116	1.68	0.009901	0.0099617
SFPQ	124	1.42	0.009901	0.0099617
SMAD9	23	0.79	0.009901	0.0099617
SMARCA2	98	-1.48	0.009901	0.0099617
SMARCC1	68	1.53	0.009901	0.0099617
SMARCD1	69	1.59	0.009901	0.0099617
SNAI2	125	-0.73	0.009901	0.0099617
SOX11	39	0.83	0.009901	0.0099617
SOX12	108	1.59	0.009901	0.0099617
SOX5	23	0.7	0.009901	0.0099617
SP100	15	-0.81	0.009901	0.0099617
SP110	38	-0.84	0.009901	0.0099617
SP140	59	-0.86	0.009901	0.0099617
SP4	50	1.44	0.009901	0.0099617
SPI1	112	-0.8	0.009901	0.0099617
SREBF1	68	-1.55	0.009901	0.0099617
STAT1	81	-0.7	0.009901	0.0099617
STAT3	99	-0.82	0.009901	0.0099617
STAT4	67	-0.86	0.009901	0.0099617
STAT5A	73	-1.32	0.009901	0.0099617
TBX1	84	1.44	0.009901	0.0099617
TBX2	23	0.84	0.009901	0.0099617
TBX21	18	-0.68	0.009901	0.0099617
TCF7L1	137	1.62	0.009901	0.0099617
TFAP2C	113	-1.6	0.009901	0.0099617
TFEB	81	-1.65	0.009901	0.0099617
TFEC	146	-1.54	0.009901	0.0099617
TGIF2	51	0.73	0.009901	0.0099617
TLX2	17	0.61	0.009901	0.0099617
TOX	75	1.73	0.009901	0.0099617
TRPS1	77	-1.66	0.009901	0.0099617
UBTF	77	1.38	0.009901	0.0099617
VAX2	42	1.68	0.009901	0.0099617
VDR	101	-1.49	0.009901	0.0099617
YEATS4	102	0.73	0.009901	0.0099617
ZBED2	166	-1.43	0.009901	0.0099617
ZBP1	16	-0.75	0.009901	0.0099617
ZBTB16	30	-0.68	0.009901	0.0099617
ZBTB39	56	1.63	0.009901	0.0099617
ZBTB7A	208	-1.42	0.009901	0.0099617
ZC3H12A	48	-0.81	0.009901	0.0099617
ZCCHC11	67	1.41	0.009901	0.0099617
ZCCHC6	152	-1.51	0.009901	0.0099617
ZEB2	124	-1.59	0.009901	0.0099617
ZFP30	23	0.76	0.009901	0.0099617
ZFP37	48	1.56	0.009901	0.0099617
ZKSCAN3	17	0.82	0.009901	0.0099617
ZMAT3	31	-0.67	0.009901	0.0099617
ZNF10	36	1.61	0.009901	0.0099617
ZNF133	39	0.69	0.009901	0.0099617
ZNF167	19	0.83	0.009901	0.0099617
ZNF192	23	0.82	0.009901	0.0099617
ZNF217	91	-1.55	0.009901	0.0099617
ZNF219	64	1.55	0.009901	0.0099617
ZNF232	106	1.58	0.009901	0.0099617
ZNF267	95	-1.27	0.009901	0.0099617
ZNF273	15	0.78	0.009901	0.0099617
ZNF287	45	0.71	0.009901	0.0099617
ZNF3	53	0.58	0.009901	0.0099617
ZNF334	49	1.63	0.009901	0.0099617
ZNF384	76	1.59	0.009901	0.0099617
ZNF423	56	1.56	0.009901	0.0099617
ZNF428	46	1.66	0.009901	0.0099617
ZNF432	16	0.75	0.009901	0.0099617
ZNF493	33	0.73	0.009901	0.0099617
ZNF589	67	1.41	0.009901	0.0099617
ZNF643	35	0.76	0.009901	0.0099617
ZNF695	91	1.55	0.009901	0.0099617
ZNF706	78	-0.75	0.009901	0.0099617
ZNF711	87	1.59	0.009901	0.0099617
ZNF84	63	1.55	0.009901	0.0099617
ZNF91	20	0.74	0.009901	0.0099617
ZSCAN18	50	1.66	0.009901	0.0099617
ZNF768	15	0.58	0.039604	0.039604
