# Supplementary material for: N-MYC impairs innate immune signaling in high-grade serous ovarian carcinoma
Source: Sci Adv. 2024 May 15;10(20):eadj5428. doi: 10.1126/sciadv.adj5428 (PMC11095474; doi:10.1126/sciadv.adj5428)
Supplement: Supplementary file 2 — Data S1 to S3 [file sciadv.adj5428_data_s1_to_s3.zip › adj5428_data_s2.xlsx]

## Sheet: TCGA_GSVA_NCI_MYCN.lowtertile
	logFC	AveExpr	t	P.Value	adj.P.Val	B
IL27-mediated signaling events	0.131384	0.0173346	5.49371	7.75377e-08	1.51974e-05	7.69372
Wnt signaling network	-0.104834	0.00935424	-5.25019	2.69101e-07	1.75813e-05	6.52296
Signaling events mediated by the Hedgehog family	-0.0822638	-0.00227254	-5.31187	1.97182e-07	1.75813e-05	6.81526
IL6-mediated signaling events	0.0921269	0.0110901	4.8954	1.52215e-06	7.45852e-05	4.89802
IL4-mediated signaling events	0.0785804	0.0117707	4.73618	3.20993e-06	0.000125829	4.20066
CD40/CD40L signaling	0.0818677	0.00911037	4.36845	1.66639e-05	0.000408266	2.6675
TNF receptor signaling pathway	0.0869452	0.013307	4.39991	1.45352e-05	0.000408266	2.79436
IL23-mediated signaling events	0.104464	0.0178058	4.39117	1.50985e-05	0.000408266	2.75906
IL12-mediated signaling events	0.101337	0.00823679	4.08488	5.51121e-05	0.00120022	1.56068
Signaling events mediated by TCPTP	0.0821276	0.00809631	3.94182	9.82971e-05	0.00192662	1.02773
IL3-mediated signaling events	0.0608498	-0.000185235	3.83778	0.000148153	0.00223369	0.651005
RXR and RAR heterodimerization with other nuclear receptor	0.0696097	0.00759399	3.84192	0.000145776	0.00223369	0.665836
IL2 signaling events mediated by STAT5	0.0752918	0.00986397	3.84389	0.00014466	0.00223369	0.672889
IFN-gamma pathway	0.0681224	0.00906441	3.79086	0.000177742	0.00245888	0.484128
HIV-1 Nef: Negative effector of Fas and TNF-alpha	0.0743239	0.0082617	3.77605	0.00018818	0.00245888	0.431871
GMCSF-mediated signaling events	0.0678371	0.00454866	3.66029	0.000292202	0.00326097	0.0296548
ErbB receptor signaling network	0.0804239	0.00960597	3.65373	0.000299477	0.00326097	0.00721722
IL5-mediated signaling events	0.0808128	0.00158995	3.65407	0.000299093	0.00326097	0.0083884
Caspase Cascade in Apoptosis	0.0578654	0.00949955	3.59411	0.000373894	0.00385701	-0.195071
Fc-epsilon receptor I signaling in mast cells	0.0613379	0.00744605	3.4873	0.000552359	0.00541312	-0.549819
Integrin family cell surface interactions	0.0817884	0.00881272	3.47103	0.000585694	0.00546647	-0.602981
Osteopontin-mediated events	0.0708565	0.0116927	3.44472	0.000643596	0.00573386	-0.688446
Signaling events mediated by Stem cell factor receptor (c-Kit)	0.049826	0.00452424	3.31785	0.00100584	0.00821439	-1.09212
Downstream signaling in naÃ¯ve CD8+ T cells	0.0640249	0.00608213	3.32747	0.000972836	0.00821439	-1.06202

## Sheet: TCGA_GSVA_REACTOME_MYCN.lowtert
	logFC	AveExpr	t	P.Value	adj.P.Val	B
REACTOME_INITIAL_TRIGGERING_OF_COMPLEMENT	0.141181	0.0212959	5.072	6.54196e-07	0.000262987	5.64645
REACTOME_INNATE_IMMUNITY_SIGNALING	0.0756263	0.00634499	4.69268	3.93988e-06	0.000791916	3.95469
REACTOME_DEATH_RECEPTOR_SIGNALLING	0.12465	0.0230256	4.41833	1.34606e-05	0.00180372	2.80274
REACTOME_G_PROTEIN_ACTIVATION	-0.0766401	-0.0109286	-4.32435	2.02241e-05	0.00203252	2.42228
REACTOME_RNA_POLYMERASE_III_TRANSCRIPTION_INITIATION	-0.0777924	-0.00818023	-4.25845	2.67923e-05	0.0021541	2.15984
REACTOME_HUMAN_TAK1_ACTIVATES_NFKB_BY_PHOSPHORYLATION_AND_ACTIVATION_OF_IKKS_COMPLEX	0.0954367	0.0106813	4.16713	3.93325e-05	0.00263527	1.80214
REACTOME_SIGNALING_IN_IMMUNE_SYSTEM	0.0765707	0.0101444	4.07795	5.6854e-05	0.00326505	1.45955
REACTOME_VIRAL_DSRNA_TLR3_TRIF_COMPLEX_ACTIVATES_RIP1	0.108841	0.016657	4.03546	6.76078e-05	0.00337772	1.2987
REACTOME_ACTIVATED_TLR4_SIGNALLING	0.11193	0.0192134	3.98345	8.34148e-05	0.00337772	1.10383
REACTOME_BASE_FREE_SUGAR_PHOSPHATE_REMOVAL_VIA_THE_SINGLE_NUCLEOTIDE_REPLACEMENT_PATHWAY	-0.0987633	-0.0195871	-3.92892	0.000103718	0.00337772	0.902038
REACTOME_CLASS_B2_SECRETIN_FAMILY_RECEPTORS	-0.0763397	-0.00390749	-3.92596	0.000104945	0.00337772	0.891153
REACTOME_COMPLEMENT_CASCADE	0.0910212	0.0103574	3.91685	0.000108808	0.00337772	0.857692
REACTOME_TOLL_LIKE_RECEPTOR_4_CASCADE	0.11223	0.0177039	3.91587	0.00010923	0.00337772	0.854114
REACTOME_NUCLEAR_RECEPTOR_TRANSCRIPTION_PATHWAY	0.0559919	0.00372006	3.89683	0.000117771	0.00338172	0.784461
REACTOME_IMMUNOREGULATORY_INTERACTIONS_BETWEEN_A_LYMPHOID_AND_A_NON_LYMPHOID_CELL	0.103806	0.0111492	3.86107	0.000135554	0.00363285	0.654452
REACTOME_DOWNSTREAM_TCR_SIGNALING	0.0969338	0.0112229	3.79217	0.00017721	0.00427231	0.407056
REACTOME_REMOVAL_OF_DNA_PATCH_CONTAINING_ABASIC_RESIDUE	-0.0850051	-0.0117682	-3.78002	0.000185705	0.00427231	0.363875
REACTOME_G1_PHASE	-0.0698262	-0.00987741	-3.77231	0.000191298	0.00427231	0.336521
REACTOME_PD1_SIGNALING	0.124163	0.0101402	3.7563	0.000203417	0.00430387	0.279907
REACTOME_TOLL_RECEPTOR_CASCADES	0.0643385	0.00387081	3.7204	0.000233288	0.00449454	0.153715
REACTOME_RNA_POLYMERASE_III_TRANSCRIPTION_INITIATION_FROM_TYPE_2_PROMOTER	-0.0786002	-0.00696699	-3.71871	0.00023479	0.00449454	0.14781
REACTOME_MRNA_DECAY_BY_5_TO_3_EXORIBONUCLEASE	-0.0866367	-0.0182481	-3.67372	0.000278323	0.00508572	-0.0086519
REACTOME_RESOLUTION_OF_AP_SITES_VIA_THE_SINGLE_NUCLEOTIDE_REPLACEMENT_PATHWAY	-0.0869754	-0.0168934	-3.64219	0.000313249	0.00547504	-0.117271
REACTOME_COSTIMULATION_BY_THE_CD28_FAMILY	0.0769928	0.00518294	3.55836	0.000427214	0.00715584	-0.401865
REACTOME_RNA_POLYMERASE_III_TRANSCRIPTION_INITIATION_FROM_TYPE_3_PROMOTER	-0.068402	-0.00654984	-3.53059	0.000472846	0.0073102	-0.49478
REACTOME_COLLAGEN_MEDIATED_ACTIVATION_CASCADE	0.0770465	0.0137365	3.52262	0.000486769	0.0073102	-0.521333
REACTOME_TCR_SIGNALING	0.0855718	0.00453118	3.52025	0.000490983	0.0073102	-0.52922
REACTOME_P75NTR_SIGNALS_VIA_NFKB	0.0917954	0.0150658	3.46668	0.000595798	0.00836674	-0.706073
REACTOME_BASE_EXCISION_REPAIR	-0.0759288	-0.00924167	-3.46307	0.000603571	0.00836674	-0.717908
REACTOME_RNA_POLYMERASE_III_TRANSCRIPTION	-0.0587768	-0.00688637	-3.43722	0.000662005	0.00887087	-0.802245
REACTOME_PHOSPHORYLATION_OF_CD3_AND_TCR_ZETA_CHAINS	0.125751	0.0125164	3.41272	0.000722266	0.00936616	-0.881684

## Sheet: TCGA_GSVA_KEGG_MYCN.lowtertile
	logFC	AveExpr	t	P.Value	adj.P.Val	B
hsa04621 NOD-like receptor signaling pathway	0.0870005	0.00938489	5.03432	7.87773e-07	0.000100188	5.25064
hsa04916 Melanogenesis	-0.0624456	-0.00052818	-4.93236	1.28641e-06	0.000100188	4.78194
hsa04620 Toll-like receptor signaling pathway	0.0909809	0.0115483	4.92069	1.36001e-06	0.000100188	4.72881
hsa04920 Adipocytokine signaling pathway	0.0494797	0.00602787	4.6996	3.82429e-06	0.000211292	3.74307
hsa04380 Osteoclast differentiation	0.0912114	0.011675	4.60587	5.86017e-06	0.000212944	3.33712
hsa04662 B cell receptor signaling pathway	0.079224	0.0099315	4.59281	6.21569e-06	0.000212944	3.28114
hsa04650 Natural killer cell mediated cytotoxicity	0.0873037	0.0067549	4.57465	6.74484e-06	0.000212944	3.20352
hsa04390 Hippo signaling pathway	-0.0527651	0.00144078	-4.44646	1.19192e-05	0.000287129	2.66325
hsa04672 Intestinal immune network for IgA production	0.116047	0.0203746	4.43663	1.24444e-05	0.000287129	2.62239
hsa04658 Th1 and Th2 cell differentiation	0.0848504	0.00633681	4.42679	1.29923e-05	0.000287129	2.58156
hsa04659 Th17 cell differentiation	0.0825332	0.00736352	4.35888	1.74545e-05	0.000350677	2.302
hsa04630 Jak-STAT signaling pathway	0.0587589	0.00703967	4.29275	2.31863e-05	0.000427015	2.03347
hsa04622 RIG-I-like receptor signaling pathway	0.0687932	0.00472547	4.26967	2.5581e-05	0.000434878	1.9406
hsa03410 Base excision repair	-0.0858237	-0.00717275	-4.19641	3.48473e-05	0.00055009	1.64882
hsa04612 Antigen processing and presentation	0.104507	0.00506482	4.16878	3.91125e-05	0.000576257	1.53994
hsa00533 Glycosaminoglycan biosynthesis - keratan sulfate	-0.0931686	0.00474582	-4.11291	4.93041e-05	0.000681012	1.3218
hsa04064 NF-kappa B signaling pathway	0.0779637	0.0115497	3.95278	9.44143e-05	0.00122739	0.711265
hsa04210 Apoptosis	0.05496	0.0075235	3.9296	0.000103545	0.00127131	0.624704
hsa04664 Fc epsilon RI signaling pathway	0.0534232	0.00493799	3.79503	0.000175421	0.0019424	0.131392
hsa03320 PPAR signaling pathway	0.0457146	0.00524005	3.79178	0.000177635	0.0019424	0.11968
hsa00770 Pantothenate and CoA biosynthesis	0.0652238	0.00396205	3.78184	0.000184572	0.0019424	0.0839046
hsa04640 Hematopoietic cell lineage	0.0882306	0.0148781	3.75754	0.000202633	0.00199643	-0.00323495
hsa04668 TNF signaling pathway	0.0708614	0.0123121	3.74011	0.000216593	0.00199643	-0.0653865
hsa04310 Wnt signaling pathway	-0.0476483	-0.000570983	-3.73985	0.000216807	0.00199643	-0.0663048
hsa04062 Chemokine signaling pathway	0.0561933	0.00762317	3.59492	0.000373683	0.00311084	-0.572937
hsa04623 Cytosolic DNA-sensing pathway	0.063345	0.00138381	3.59462	0.000374106	0.00311084	-0.573987
hsa04137 Mitophagy - animal	0.0554204	-0.000505349	3.59035	0.000380057	0.00311084	-0.588641
hsa04550 Signaling pathways regulating pluripotency of stem cells	-0.0412121	0.00274806	-3.56308	0.000420183	0.00315111	-0.681783
hsa04917 Prolactin signaling pathway	0.0398117	0.00209971	3.56267	0.000420814	0.00315111	-0.683176
hsa04666 Fc gamma R-mediated phagocytosis	0.0568209	0.00978139	3.55821	0.000427752	0.00315111	-0.698343
hsa04217 Necroptosis	0.0512478	0.00509498	3.50545	0.000518422	0.00369585	-0.876486
hsa02010 ABC transporters	0.0507827	0.00598816	3.48209	0.000564049	0.00389547	-0.95455
hsa04261 Adrenergic signaling in cardiomyocytes	-0.0373915	0.000766784	-3.455	0.000621666	0.00416328	-1.04448
hsa00515 Mannose type O-glycan biosynthesis	-0.0728344	-0.0142479	-3.4168	0.000712305	0.00462998	-1.17019
hsa04066 HIF-1 signaling pathway	0.0401869	0.00654646	3.31171	0.00102934	0.00649952	-1.50933
hsa04145 Phagosome	0.0628266	0.010421	3.19993	0.00150722	0.00925038	-1.85913
hsa04728 Dopaminergic synapse	-0.0313734	-0.00314595	-3.19185	0.00154871	0.00925038	-1.88397
hsa04660 T cell receptor signaling pathway	0.0512873	0.00343267	3.17231	0.00165349	0.00961638	-1.94384
