# Supplementary material for: N-MYC impairs innate immune signaling in high-grade serous ovarian carcinoma
Source: Sci Adv. 2024 May 15;10(20):eadj5428. doi: 10.1126/sciadv.adj5428 (PMC11095474; doi:10.1126/sciadv.adj5428)
Supplement: Supplementary file 2 — Data S1 to S3 [file sciadv.adj5428_data_s1_to_s3.zip › adj5428_data_s3.xlsx]

## Sheet: GSVA_KEGG_MYCNGFP DOX 
	logFC	AveExpr	t	P.Value	adj.P.Val	B
hsa00062 Fatty acid elongation	-0.478438	-0.0555845	-4.37591	0.000187114	0.0370485	0.771866
hsa04142 Lysosome	-0.332662	0.0111422	-3.24354	0.00333363	0.260312	-1.72371
hsa04520 Adherens junction	-0.327508	0.00983266	-3.17502	0.00394412	0.260312	-1.86855
hsa04140 Autophagy - animal	-0.300988	-0.0176704	-2.82524	0.00914045	0.367639	-2.58845
hsa04216 Ferroptosis	-0.301289	-0.0087082	-2.81863	0.00928382	0.367639	-2.6017
hsa03050 Proteasome	-0.283029	0.0172159	-2.72481	0.0115613	0.381523	-2.78812
hsa04340 Hedgehog signaling pathway	0.264136	0.0467633	2.54306	0.0175406	0.436132	-3.14007
hsa03008 Ribosome biogenesis in eukaryotes	0.309861	0.0301774	2.53302	0.0179429	0.436132	-3.15912
hsa04612 Antigen processing and presentation	-0.249978	-0.0105	-2.48014	0.0202085	0.436132	-3.25882
hsa01212 Fatty acid metabolism	-0.253518	-0.00910848	-2.44152	0.0220269	0.436132	-3.33086
hsa04215 Apoptosis - multiple species	-0.267368	-0.0134496	-2.33328	0.0279575	0.503235	-3.52926
hsa03013 RNA transport	0.257776	-0.00299847	2.26243	0.0325954	0.537824	-3.65615
hsa00760 Nicotinate and nicotinamide metabolism	-0.235301	0.0411107	-2.08221	0.047692	0.725278	-3.9675
hsa04622 RIG-I-like receptor signaling pathway	-0.227269	0.00353088	-2.04702	0.0512823	0.725278	-4.02627
hsa04978 Mineral absorption	-0.211357	-0.0235655	-1.95655	0.0616363	0.748798	-4.17418
hsa04137 Mitophagy - animal	-0.206578	-0.0397135	-1.93969	0.0637569	0.748798	-4.20122
hsa00600 Sphingolipid metabolism	-0.201595	0.00968658	-1.91382	0.0671358	0.748798	-4.24239
hsa04068 FoxO signaling pathway	-0.18727	-0.000171045	-1.84647	0.0766729	0.748798	-4.34767
hsa04713 Circadian entrainment	0.189715	0.0287843	1.84284	0.0772178	0.748798	-4.35325
hsa04540 Gap junction	0.188125	0.00913505	1.83732	0.0780539	0.748798	-4.36175
hsa00531 Glycosaminoglycan degradation	-0.198928	0.058872	-1.76174	0.0903157	0.748798	-4.47612
hsa04115 p53 signaling pathway	-0.188539	0.0546705	-1.74941	0.0924641	0.748798	-4.49443
hsa04380 Osteoclast differentiation	-0.188503	-6.76814e-05	-1.74412	0.0933991	0.748798	-4.50225
hsa04977 Vitamin digestion and absorption	0.193998	0.000926009	1.70513	0.100543	0.748798	-4.55938
hsa04144 Endocytosis	-0.176977	-0.0171107	-1.66651	0.108069	0.748798	-4.61497
hsa03040 Spliceosome	0.179314	0.00327949	1.6665	0.10807	0.748798	-4.61498
hsa00510 N-Glycan biosynthesis	-0.173632	0.0281795	-1.65471	0.11046	0.748798	-4.63175
hsa00240 Pyrimidine metabolism	-0.170004	0.0235934	-1.62512	0.116655	0.748798	-4.67344
hsa04744 Phototransduction	0.188145	-0.0405075	1.6118	0.119534	0.748798	-4.692
hsa04510 Focal adhesion	-0.167276	-0.0124079	-1.60042	0.122044	0.748798	-4.70778
hsa00380 Tryptophan metabolism	-0.164126	0.0164233	-1.59744	0.122707	0.748798	-4.71189
hsa04964 Proximal tubule bicarbonate reclamation	-0.162763	-0.0129258	-1.58308	0.125947	0.748798	-4.73163
hsa04722 Neurotrophin signaling pathway	-0.173413	0.0316651	-1.57799	0.127113	0.748798	-4.73859
hsa00563 Glycosylphosphatidylinositol (GPI)-anchor biosynthesis	-0.195645	0.0702933	-1.57164	0.128581	0.748798	-4.74726
hsa04621 NOD-like receptor signaling pathway	-0.155798	-0.000284047	-1.52253	0.1404	0.761598	-4.81328
hsa04924 Renin secretion	0.152898	0.014592	1.51093	0.14332	0.761598	-4.82863
hsa04550 Signaling pathways regulating pluripotency of stem cells	-0.151741	-0.00150625	-1.48269	0.150631	0.761598	-4.86559
hsa04152 AMPK signaling pathway	-0.155556	-0.0185816	-1.48047	0.151215	0.761598	-4.86846
hsa04659 Th17 cell differentiation	-0.152095	-0.0116115	-1.47835	0.15178	0.761598	-4.87122
hsa04141 Protein processing in endoplasmic reticulum	-0.155836	-0.015957	-1.47057	0.153858	0.761598	-4.88127
hsa00514 Other types of O-glycan biosynthesis	-0.150199	-0.0171425	-1.44993	0.159483	0.7699	-4.90773
hsa04217 Necroptosis	-0.148828	-0.00702158	-1.43622	0.163312	0.7699	-4.92515
hsa04012 ErbB signaling pathway	-0.152372	0.039562	-1.38534	0.178162	0.79226	-4.98854
hsa04730 Long-term depression	0.142934	0.00044559	1.37205	0.182212	0.79226	-5.00478
hsa04218 Cellular senescence	-0.14168	0.0150687	-1.34912	0.189367	0.79226	-5.03247
hsa04917 Prolactin signaling pathway	-0.141455	-0.00340784	-1.34498	0.190683	0.79226	-5.03744
hsa00562 Inositol phosphate metabolism	-0.151198	0.0355586	-1.34341	0.191184	0.79226	-5.03932
hsa02010 ABC transporters	-0.146019	-0.0439729	-1.32326	0.1977	0.79226	-5.06324
hsa04975 Fat digestion and absorption	0.144399	-0.0536272	1.31267	0.201195	0.79226	-5.0757
hsa00350 Tyrosine metabolism	0.145398	-0.0023855	1.29972	0.205532	0.79226	-5.09081
hsa00140 Steroid hormone biosynthesis	0.131156	0.00633802	1.2944	0.207334	0.79226	-5.09698
hsa04620 Toll-like receptor signaling pathway	-0.137799	0.0170927	-1.29224	0.208068	0.79226	-5.09947
hsa00790 Folate biosynthesis	-0.145023	-0.00730074	-1.27033	0.215639	0.805593	-5.12461
hsa00601 Glycosphingolipid biosynthesis - lacto and neolacto series	-0.165933	0.033721	-1.25455	0.221224	0.811153	-5.1425
hsa00983 Drug metabolism - other enzymes	-0.131978	0.00584483	-1.23301	0.229019	0.824467	-5.16658
hsa04623 Cytosolic DNA-sensing pathway	-0.131645	0.0173578	-1.19042	0.245041	0.847347	-5.21313
hsa00520 Amino sugar and nucleotide sugar metabolism	-0.135317	0.00425015	-1.19	0.245201	0.847347	-5.21357
hsa04146 Peroxisome	-0.117862	-0.0174457	-1.1593	0.257265	0.847347	-5.24622
hsa00220 Arginine biosynthesis	0.164119	0.0141066	1.11881	0.273834	0.847347	-5.2881
hsa04071 Sphingolipid signaling pathway	-0.112873	0.00789983	-1.11547	0.275234	0.847347	-5.2915
hsa00513 Various types of N-glycan biosynthesis	-0.122225	0.0757432	-1.1091	0.277921	0.847347	-5.29795
hsa00010 Glycolysis / Gluconeogenesis	0.120074	0.0179318	1.10733	0.278671	0.847347	-5.29974
hsa04919 Thyroid hormone signaling pathway	-0.116922	-0.0285756	-1.10274	0.280622	0.847347	-5.30436
hsa04512 ECM-receptor interaction	-0.11427	-0.00374911	-1.10176	0.281039	0.847347	-5.30535
hsa04973 Carbohydrate digestion and absorption	0.117303	-0.0149952	1.08985	0.286154	0.847347	-5.31725
hsa04810 Regulation of actin cytoskeleton	-0.109724	0.0104964	-1.0845	0.288469	0.847347	-5.32255
hsa00500 Starch and sucrose metabolism	0.114416	-0.018714	1.07521	0.292526	0.847347	-5.33171
hsa04080 Neuroactive ligand-receptor interaction	0.118015	-0.0102714	1.07319	0.293417	0.847347	-5.3337
hsa04913 Ovarian steroidogenesis	-0.121159	-0.0424767	-1.06056	0.299009	0.847347	-5.34602
hsa04370 VEGF signaling pathway	-0.108409	0.0308903	-1.05129	0.30316	0.847347	-5.35497
hsa04650 Natural killer cell mediated cytotoxicity	-0.109111	0.027271	-1.03372	0.311142	0.847347	-5.37175
hsa04962 Vasopressin-regulated water reabsorption	-0.117214	0.00222624	-1.01807	0.318377	0.847347	-5.38649
hsa04742 Taste transduction	0.109141	-0.0207404	1.01763	0.318581	0.847347	-5.3869
hsa04740 Olfactory transduction	0.10595	-0.0114599	1.00478	0.324608	0.847347	-5.39883
hsa04211 Longevity regulating pathway	-0.105578	0.0180309	-0.991248	0.331044	0.847347	-5.41126
hsa04728 Dopaminergic synapse	0.10418	0.00890955	0.989026	0.332108	0.847347	-5.41328
hsa03030 DNA replication	0.108782	0.035311	0.94921	0.351582	0.847347	-5.44885
hsa04120 Ubiquitin mediated proteolysis	-0.103968	-0.0178382	-0.946204	0.353083	0.847347	-5.45148
hsa03010 Ribosome	0.139691	-0.00499762	0.929382	0.361561	0.847347	-5.46606
hsa04360 Axon guidance	-0.0954376	0.000275804	-0.912725	0.370089	0.847347	-5.48025
hsa04660 T cell receptor signaling pathway	-0.0952772	0.00936924	-0.910597	0.371187	0.847347	-5.48205
hsa04725 Cholinergic synapse	0.0946735	0.00823514	0.90272	0.375273	0.847347	-5.48866
hsa04912 GnRH signaling pathway	-0.091836	-0.0285151	-0.885196	0.384469	0.847347	-5.50319
hsa04330 Notch signaling pathway	0.107499	-0.0130288	0.882142	0.386087	0.847347	-5.50569
hsa04390 Hippo signaling pathway	-0.0936838	-0.00332042	-0.880568	0.386922	0.847347	-5.50698
hsa00512 Mucin type O-glycan biosynthesis	-0.106071	-0.0369643	-0.873503	0.390686	0.847347	-5.51273
hsa04371 Apelin signaling pathway	0.0879401	0.00241141	0.867747	0.39377	0.847347	-5.51739
hsa03420 Nucleotide excision repair	-0.0923106	0.0146393	-0.85208	0.402243	0.847347	-5.52991
hsa00561 Glycerolipid metabolism	0.0915138	0.00690535	0.84592	0.405606	0.847347	-5.53478
hsa00480 Glutathione metabolism	-0.0967072	0.0110093	-0.845586	0.405789	0.847347	-5.53504
hsa04630 Jak-STAT signaling pathway	-0.0872343	-0.000979527	-0.844464	0.406403	0.847347	-5.53592
hsa04614 Renin-angiotensin system	-0.090513	0.0539096	-0.841085	0.408257	0.847347	-5.53857
hsa04060 Cytokine-cytokine receptor interaction	0.0862405	-0.00712569	0.83432	0.411987	0.847347	-5.54385
hsa04724 Glutamatergic synapse	0.0873777	-0.0198572	0.832348	0.413078	0.847347	-5.54538
hsa00860 Porphyrin and chlorophyll metabolism	-0.0969313	0.0223136	-0.817748	0.421211	0.847347	-5.5566
hsa04662 B cell receptor signaling pathway	-0.0946549	0.00754552	-0.814607	0.422974	0.847347	-5.55899
hsa03018 RNA degradation	0.103167	0.014072	0.813933	0.423353	0.847347	-5.5595
hsa04727 GABAergic synapse	0.082859	-0.0157413	0.802192	0.429987	0.847347	-5.56836
hsa04210 Apoptosis	-0.0834842	0.000952833	-0.797707	0.432538	0.847347	-5.5717
hsa04072 Phospholipase D signaling pathway	-0.0873787	-0.000372808	-0.796077	0.433467	0.847347	-5.57292
hsa04914 Progesterone-mediated oocyte maturation	-0.0858661	0.0210227	-0.779816	0.442805	0.847347	-5.58489
hsa04970 Salivary secretion	0.0799658	0.00428733	0.770199	0.448385	0.847347	-5.59185
hsa04922 Glucagon signaling pathway	0.0804438	0.0200611	0.756113	0.456634	0.847347	-5.60191
hsa04726 Serotonergic synapse	0.0755033	-0.00570612	0.750638	0.459864	0.847347	-5.60577
hsa04213 Longevity regulating pathway - multiple species	-0.0819495	0.00448777	-0.746096	0.462554	0.847347	-5.60896
hsa04668 TNF signaling pathway	-0.0793823	-0.00308588	-0.732908	0.470418	0.847347	-5.6181
hsa04064 NF-kappa B signaling pathway	-0.076268	-0.00169282	-0.729475	0.472478	0.847347	-5.62045
hsa04960 Aldosterone-regulated sodium reabsorption	-0.078452	0.024623	-0.724619	0.4754	0.847347	-5.62376
hsa04261 Adrenergic signaling in cardiomyocytes	-0.0720463	-0.0182933	-0.701592	0.489401	0.847347	-5.63917
hsa00970 Aminoacyl-tRNA biosynthesis	0.084498	-0.00082652	0.688844	0.497253	0.847347	-5.6475
hsa04145 Phagosome	-0.0690481	-0.00920352	-0.687138	0.498309	0.847347	-5.6486
hsa04664 Fc epsilon RI signaling pathway	-0.0732106	0.0204131	-0.687067	0.498352	0.847347	-5.64865
hsa00591 Linoleic acid metabolism	0.0761509	-0.0816408	0.684694	0.499824	0.847347	-5.65018
hsa00040 Pentose and glucuronate interconversions	-0.0830651	0.0433092	-0.673527	0.506779	0.847347	-5.65731
hsa04114 Oocyte meiosis	-0.0754799	0.0025502	-0.672058	0.507698	0.847347	-5.65824
hsa04020 Calcium signaling pathway	0.0685146	0.00959718	0.672004	0.507733	0.847347	-5.65828
hsa00640 Propanoate metabolism	-0.0932533	0.0220788	-0.670244	0.508834	0.847347	-5.65939
hsa04672 Intestinal immune network for IgA production	0.0762037	-0.0197252	0.667195	0.510747	0.847347	-5.66131
hsa04530 Tight junction	0.0672411	0.0126061	0.662407	0.513759	0.847347	-5.6643
hsa00630 Glyoxylate and dicarboxylate metabolism	-0.0691468	-0.00364371	-0.658849	0.516003	0.847347	-5.66651
hsa01230 Biosynthesis of amino acids	0.0689914	0.0034012	0.649844	0.521708	0.847347	-5.67206
hsa00620 Pyruvate metabolism	0.0862465	0.00879308	0.64814	0.522792	0.847347	-5.67311
hsa00534 Glycosaminoglycan biosynthesis - heparan sulfate / heparin	0.0694261	0.0303215	0.642506	0.526382	0.847347	-5.67653
hsa04721 Synaptic vesicle cycle	0.0636768	0.00623634	0.61854	0.541803	0.865137	-5.69078
hsa00592 alpha-Linolenic acid metabolism	0.0687998	-0.0641436	0.586945	0.562493	0.89099	-5.70876
hsa04150 mTOR signaling pathway	-0.0608925	0.00342399	-0.57936	0.56752	0.891818	-5.71295
hsa04961 Endocrine and other factor-regulated calcium reabsorption	-0.0616838	-0.022121	-0.562369	0.578863	0.896842	-5.72212
hsa00330 Arginine and proline metabolism	0.0659029	0.0169505	0.557548	0.582102	0.896842	-5.72468
hsa04010 MAPK signaling pathway	-0.0552638	0.015449	-0.552766	0.585323	0.896842	-5.72719
hsa04611 Platelet activation	0.0625166	-0.0052885	0.536929	0.596054	0.896842	-5.73536
hsa04723 Retrograde endocannabinoid signaling	0.0560791	-0.00851588	0.534834	0.59748	0.896842	-5.73642
hsa03022 Basal transcription factors	-0.072407	0.0275252	-0.533658	0.598282	0.896842	-5.73702
hsa00230 Purine metabolism	-0.0527068	-0.0141037	-0.527593	0.602424	0.896842	-5.74007
hsa00564 Glycerophospholipid metabolism	0.0515225	-0.00588306	0.50965	0.614757	0.901641	-5.74889
hsa04022 cGMP-PKG signaling pathway	0.0529253	-0.00725661	0.509366	0.614954	0.901641	-5.74903
hsa03410 Base excision repair	0.0635887	0.00277274	0.503072	0.619309	0.901641	-5.75205
hsa04110 Cell cycle	-0.0565013	0.0180046	-0.469991	0.642427	0.921373	-5.76733
hsa04151 PI3K-Akt signaling pathway	-0.0465335	0.00423572	-0.458707	0.650399	0.921373	-5.77231
hsa04514 Cell adhesion molecules (CAMs)	-0.0461524	-0.00944831	-0.450921	0.655925	0.921373	-5.77568
hsa04720 Long-term potentiation	0.0466508	-0.00369921	0.450829	0.655991	0.921373	-5.77572
hsa04974 Protein digestion and absorption	0.0502947	-0.00565446	0.450634	0.656129	0.921373	-5.7758
hsa00770 Pantothenate and CoA biosynthesis	0.0444704	-0.00353072	0.408886	0.686098	0.93378	-5.79288
hsa03320 PPAR signaling pathway	-0.0413688	0.0241178	-0.404767	0.689085	0.93378	-5.79447
hsa04310 Wnt signaling pathway	-0.041454	-0.0171271	-0.391208	0.698951	0.93378	-5.79961
hsa04910 Insulin signaling pathway	-0.0401027	-0.00404141	-0.382506	0.705312	0.93378	-5.80282
hsa00250 Alanine, aspartate and glutamate metabolism	0.0404807	-0.0158689	0.375909	0.710149	0.93378	-5.80521
hsa04658 Th1 and Th2 cell differentiation	-0.0392273	-0.0110763	-0.371218	0.713596	0.93378	-5.80688
hsa04610 Complement and coagulation cascades	0.0389919	0.00915716	0.369836	0.714613	0.93378	-5.80736
hsa04918 Thyroid hormone synthesis	0.0397683	-0.0179584	0.363559	0.719238	0.93378	-5.80956
hsa00565 Ether lipid metabolism	0.0363174	-0.0283452	0.354591	0.725864	0.93378	-5.81263
hsa00052 Galactose metabolism	0.0369529	0.00620592	0.34978	0.729427	0.93378	-5.81425
hsa04750 Inflammatory mediator regulation of TRP channels	-0.0376509	-0.00450717	-0.34304	0.73443	0.93378	-5.81648
hsa04976 Bile secretion	-0.0352926	-0.0538648	-0.337686	0.738413	0.93378	-5.81821
hsa00900 Terpenoid backbone biosynthesis	0.0461818	0.0280445	0.329622	0.744426	0.93378	-5.82078
hsa04640 Hematopoietic cell lineage	0.0342307	-0.0064809	0.329231	0.744718	0.93378	-5.82091
hsa03440 Homologous recombination	-0.0340079	0.0271255	-0.322046	0.75009	0.93378	-5.82314
hsa03460 Fanconi anemia pathway	0.036923	0.0113872	0.320517	0.751235	0.93378	-5.82361
hsa04911 Insulin secretion	0.0346348	-0.0226206	0.317711	0.753337	0.93378	-5.82446
hsa04920 Adipocytokine signaling pathway	-0.0322141	0.0261487	-0.29811	0.768078	0.93378	-5.83023
hsa04666 Fc gamma R-mediated phagocytosis	0.0310077	0.0134608	0.297876	0.768254	0.93378	-5.8303
hsa00982 Drug metabolism - cytochrome P450	-0.031311	0.00792911	-0.285318	0.777747	0.93378	-5.8338
hsa04972 Pancreatic secretion	0.0309562	-0.0254539	0.277676	0.78354	0.93378	-5.83585
hsa04015 Rap1 signaling pathway	-0.0282357	0.0216867	-0.272237	0.787671	0.93378	-5.83728
hsa04350 TGF-beta signaling pathway	-0.0276019	-0.0137979	-0.271555	0.78819	0.93378	-5.83746
hsa04923 Regulation of lipolysis in adipocytes	-0.0280438	0.0104233	-0.255341	0.800544	0.93378	-5.84154
hsa04260 Cardiac muscle contraction	-0.0279138	-0.0235024	-0.253384	0.802039	0.93378	-5.84202
hsa00830 Retinol metabolism	-0.0255418	0.0146385	-0.251155	0.803743	0.93378	-5.84256
hsa04657 IL-17 signaling pathway	0.0273654	0.0170707	0.247781	0.806324	0.93378	-5.84336
hsa00980 Metabolism of xenobiotics by cytochrome P450	-0.0262584	0.0171049	-0.242473	0.810388	0.93378	-5.84461
hsa00590 Arachidonic acid metabolism	-0.0267626	-0.0470909	-0.23509	0.81605	0.93378	-5.84629
hsa04270 Vascular smooth muscle contraction	0.0245616	-0.0383438	0.23441	0.816572	0.93378	-5.84645
hsa04062 Chemokine signaling pathway	0.0236371	-0.00730137	0.230017	0.819946	0.93378	-5.84742
hsa00340 Histidine metabolism	0.0252461	0.0309704	0.216371	0.830451	0.93378	-5.85034
hsa00061 Fatty acid biosynthesis	-0.0209653	0.0423167	-0.204618	0.839524	0.93378	-5.85271
hsa01200 Carbon metabolism	-0.0215146	-0.00532461	-0.201006	0.842317	0.93378	-5.85341
hsa04070 Phosphatidylinositol signaling system	-0.0213663	0.0194173	-0.192575	0.848845	0.93378	-5.855
hsa04971 Gastric acid secretion	0.0180865	0.00227686	0.174756	0.862676	0.93378	-5.85813
hsa00260 Glycine, serine and threonine metabolism	0.0183234	-0.0224482	0.167821	0.868072	0.93378	-5.85927
hsa04966 Collecting duct acid secretion	0.0172779	-0.0267567	0.161497	0.872998	0.93378	-5.86027
hsa00310 Lysine degradation	-0.0192676	0.00539373	-0.160646	0.873661	0.93378	-5.8604
hsa00071 Fatty acid degradation	-0.0171898	-0.000893947	-0.154775	0.878239	0.93378	-5.86129
hsa00051 Fructose and mannose metabolism	0.018161	0.0303753	0.150596	0.8815	0.93378	-5.8619
hsa00650 Butanoate metabolism	-0.0170948	-0.0200371	-0.14747	0.883942	0.93378	-5.86234
hsa00280 Valine, leucine and isoleucine degradation	0.0178612	-0.0203402	0.146926	0.884366	0.93378	-5.86242
hsa04915 Estrogen signaling pathway	0.0145816	0.00361869	0.14431	0.88641	0.93378	-5.86278
hsa00450 Selenocompound metabolism	-0.018569	0.0332454	-0.143087	0.887366	0.93378	-5.86295
hsa03015 mRNA surveillance pathway	-0.020209	0.00549976	-0.140408	0.889461	0.93378	-5.86332
hsa04024 cAMP signaling pathway	0.0139765	-0.00294045	0.138031	0.89132	0.93378	-5.86363
hsa04014 Ras signaling pathway	0.0138488	0.0158875	0.134847	0.893811	0.93378	-5.86405
hsa04925 Aldosterone synthesis and secretion	-0.0135202	-0.0224766	-0.127504	0.899559	0.93378	-5.86497
hsa00190 Oxidative phosphorylation	0.0133828	0.0274165	0.125962	0.900768	0.93378	-5.86516
hsa00120 Primary bile acid biosynthesis	0.0129657	0.00608448	0.107006	0.915636	0.94425	-5.86728
hsa04916 Melanogenesis	0.00809847	0.00213697	0.0759135	0.940091	0.964446	-5.87
hsa00270 Cysteine and methionine metabolism	0.00786057	-0.0201642	0.0696726	0.945007	0.964492	-5.87044
hsa04066 HIF-1 signaling pathway	0.00191789	-0.0188278	0.0184909	0.985394	0.995676	-5.8726
hsa04670 Leukocyte transendothelial migration	0.00193059	-0.0108258	0.0182059	0.985619	0.995676	-5.87261
hsa00410 beta-Alanine metabolism	-0.000790255	-0.00989799	-0.00739332	0.99416	0.997961	-5.87274
hsa04921 Oxytocin signaling pathway	0.000259131	-0.0112078	0.00258058	0.997961	0.997961	-5.87276

## Sheet: GSVA_NCI_MYCNGFP DOX
	logFC	AveExpr	t	P.Value	adj.P.Val	B
IL6-mediated signaling events	-0.423042	-0.00154587	-4.2476	0.00126939	0.113384	-0.794406
Trk receptor signaling mediated by PI3K and PLC-gamma	-0.408647	-0.0510303	-3.53892	0.00440529	0.113384	-1.80404
a6b1 and a6b4 Integrin signaling	-0.350479	0.00733234	-3.51057	0.0046348	0.113384	-1.84578
Visual signal transduction: Cones	0.350627	-0.00138905	3.48599	0.00484357	0.113384	-1.88203
IGF1 pathway	-0.374719	-0.0342884	-3.47627	0.00492881	0.113384	-1.89638
Nectin adhesion pathway	-0.356753	-0.0554577	-3.41869	0.005466	0.113384	-1.98159
Arf6 trafficking events	-0.321572	0.00541204	-3.39916	0.0056615	0.113384	-2.01056
RhoA signaling pathway	-0.323827	-0.00605505	-3.34096	0.00628739	0.113384	-2.09709
Internalization of ErbB1	-0.323315	-0.0170668	-3.31901	0.00654138	0.113384	-2.1298
Stabilization and expansion of the E-cadherin adherens junction	-0.380635	-0.0447268	-3.22341	0.00777498	0.118233	-2.27263
Ceramide signaling pathway	-0.331578	-0.0235637	-3.18425	0.00834614	0.118233	-2.33131
FAS (CD95) signaling pathway	-0.322209	0.00162699	-3.13684	0.00909484	0.118233	-2.40246
Integrin family cell surface interactions	-0.30903	0.0134811	-2.97634	0.0121702	0.146042	-2.64395
Signaling events mediated by Hepatocyte Growth Factor Receptor (c-Met)	-0.334589	-0.0196319	-2.87441	0.0146455	0.15233	-2.79755
Regulation of p38-alpha and p38-beta	-0.289075	0.0152391	-2.85178	0.0152599	0.15233	-2.83163
Signaling events mediated by VEGFR1 and VEGFR2	-0.285909	-0.0153689	-2.83881	0.0156236	0.15233	-2.85117
FGF signaling pathway	-0.285037	-0.00241417	-2.73264	0.0189436	0.160876	-3.01095
GMCSF-mediated signaling events	-0.292038	0.00469522	-2.71887	0.0194226	0.160876	-3.03164
Plexin-D1 Signaling	-0.288436	0.011526	-2.71402	0.0195939	0.160876	-3.03892
Regulation of retinoblastoma protein	-0.231954	0.00874768	-2.44926	0.0316045	0.232109	-3.43411
RAC1 signaling pathway	-0.235183	0.0135392	-2.43632	0.0323479	0.232109	-3.45326
SHP2 signaling	-0.258307	0.0103699	-2.42886	0.0327833	0.232109	-3.46427
Beta1 integrin cell surface interactions	-0.263781	-0.00319241	-2.40492	0.0342212	0.232109	-3.49959
Syndecan-2-mediated signaling events	-0.296535	0.00438831	-2.37084	0.0363744	0.236434	-3.54975
Direct p53 effectors	-0.22792	-0.0141269	-2.33002	0.0391252	0.244141	-3.60959
IL2-mediated signaling events	-0.265797	-0.0016697	-2.27211	0.043373	0.260238	-3.694
N-cadherin signaling events	-0.26772	0.0302904	-2.13334	0.0554195	0.309933	-3.89368
amb2 Integrin signaling	-0.208581	-0.037033	-2.12431	0.0563038	0.309933	-3.90652
p75(NTR)-mediated signaling	-0.236697	0.0301094	-2.1029	0.0584559	0.309933	-3.93691
PDGFR-beta signaling pathway	-0.21684	0.0110268	-2.09179	0.0596024	0.309933	-3.95263
Validated targets of C-MYC transcriptional repression	-0.232396	0.00351028	-2.05316	0.0637573	0.309994	-4.00707
CDC42 signaling events	-0.263999	-0.00775856	-2.04773	0.0643624	0.309994	-4.01469
ErbB2/ErbB3 signaling events	-0.251637	0.0361906	-2.03699	0.0655756	0.309994	-4.02974
ErbB1 downstream signaling	-0.219889	0.0160146	-1.97716	0.0727334	0.328817	-4.11299
CD40/CD40L signaling	-0.244855	-0.00426134	-1.96892	0.073773	0.328817	-4.12437
Validated targets of C-MYC transcriptional activation	0.256527	-0.000239201	1.91636	0.0807441	0.347958	-4.19652
IFN-gamma pathway	-0.239602	-0.0258829	-1.90358	0.0825284	0.347958	-4.21393
Insulin Pathway	-0.204879	0.00859499	-1.87488	0.0866669	0.35579	-4.25283
Alpha-synuclein signaling	-0.176971	-0.0565009	-1.83867	0.0921612	0.360063	-4.30152
Beta3 integrin cell surface interactions	-0.235239	-0.00250945	-1.81115	0.0965463	0.360063	-4.33821
Notch-mediated HES/HEY network	0.187287	-0.0114832	1.80902	0.0968932	0.360063	-4.34104
Visual signal transduction: Rods	0.194317	-0.00582558	1.79974	0.0984199	0.360063	-4.35335
Osteopontin-mediated events	-0.189008	0.0416528	-1.78976	0.100085	0.360063	-4.36655
PDGFR-alpha signaling pathway	-0.235518	0.0248985	-1.776	0.102423	0.360063	-4.38469
Beta5 beta6 beta7 and beta8 integrin cell surface interactions	-0.249216	0.0140125	-1.76766	0.103864	0.360063	-4.39565
IL8- and CXCR2-mediated signaling events	0.248739	0.00175114	1.72143	0.112186	0.380457	-4.4559
Validated transcriptional targets of TAp63 isoforms	-0.167369	0.010119	-1.67575	0.120992	0.401591	-4.5146
Signaling events mediated by focal adhesion kinase	-0.219213	0.0170225	-1.63814	0.128697	0.418266	-4.56228
Validated transcriptional targets of AP1 family members Fra1 and Fra2	-0.196879	-0.0191845	-1.61667	0.133286	0.420146	-4.5892
TGF-beta receptor signaling	-0.205834	-0.00774254	-1.61036	0.134662	0.420146	-4.59708
Alpha4 beta1 integrin signaling events	-0.149932	0.0227416	-1.54164	0.15047	0.46026	-4.68168
IL8- and CXCR1-mediated signaling events	0.192014	-0.032602	1.49007	0.163367	0.468749	-4.74369
Syndecan-4-mediated signaling events	-0.162301	-0.0231982	-1.48994	0.1634	0.468749	-4.74384
CXCR3-mediated signaling events	-0.207581	-0.0315996	-1.48061	0.165831	0.468749	-4.75491
mTOR signaling pathway	-0.207916	-0.00241684	-1.47144	0.168253	0.468749	-4.76576
Signaling events mediated by the Hedgehog family	0.180433	0.0233031	1.47138	0.168269	0.468749	-4.76583
Signaling events mediated by HDAC Class III	-0.15073	0.00867592	-1.45766	0.171947	0.470593	-4.78197
Reelin signaling pathway	-0.166429	0.0105819	-1.42421	0.1812	0.475395	-4.8209
ErbB4 signaling events	-0.197688	0.0107381	-1.42037	0.182289	0.475395	-4.82534
Validated nuclear estrogen receptor alpha network	-0.143131	0.0102772	-1.3995	0.188301	0.475395	-4.84928
TNF receptor signaling pathway	-0.186548	-0.000961459	-1.39812	0.188704	0.475395	-4.85085
Signaling events mediated by PTP1B	-0.154385	0.00575148	-1.38384	0.192923	0.475395	-4.8671
ATM pathway	-0.229742	-0.0100334	-1.37983	0.194121	0.475395	-4.87164
Ephrin B reverse signaling	-0.142618	0.0310316	-1.36493	0.198628	0.475395	-4.88842
VEGFR3 signaling in lymphatic endothelium	-0.163615	0.0158989	-1.34164	0.205847	0.475395	-4.91442
C-MYB transcription factor network	-0.129951	0.011577	-1.33519	0.207883	0.475395	-4.92155
Signaling events mediated by Stem cell factor receptor (c-Kit)	-0.176908	-0.000548824	-1.32625	0.210734	0.475395	-4.93141
IL12 signaling mediated by STAT4	-0.130573	-0.00626864	-1.32338	0.211658	0.475395	-4.93458
IL2 signaling events mediated by PI3K	-0.161568	0.00160196	-1.31868	0.213174	0.475395	-4.93973
Signaling events mediated by TCPTP	-0.167076	0.00691802	-1.31824	0.213318	0.475395	-4.94022
Presenilin action in Notch and Wnt signaling	-0.161019	0.0450306	-1.30803	0.216645	0.476009	-4.95137
EPO signaling pathway	-0.190253	0.0159961	-1.29323	0.221545	0.479599	-4.96744
Urokinase-type plasminogen activator (uPA) and uPAR-mediated signaling	-0.181733	-0.0352018	-1.28464	0.224428	0.479599	-4.9767
Syndecan-1-mediated signaling events	-0.173284	-0.0127476	-1.27268	0.228496	0.48052	-4.98953
EPHB forward signaling	-0.15362	0.0191224	-1.26534	0.231019	0.48052	-4.99735
FoxO family signaling	-0.130154	-0.0033483	-1.2558	0.234335	0.480884	-5.00747
Netrin-mediated signaling events	0.181361	0.0106914	1.2472	0.237359	0.480884	-5.01656
AP-1 transcription factor network	-0.142906	-0.024577	-1.2067	0.25201	0.504021	-5.05869
TCR signaling in naÃ¯ve CD4+ T cells	-0.130614	-0.0262315	-1.18985	0.258314	0.506264	-5.07591
ATF-2 transcription factor network	-0.129338	0.0146123	-1.1746	0.264127	0.506264	-5.09135
Class I PI3K signaling events mediated by Akt	-0.155947	0.031665	-1.17101	0.265511	0.506264	-5.09496
EPHA forward signaling	-0.110816	0.0342305	-1.16945	0.266113	0.506264	-5.09653
Validated transcriptional targets of deltaNp63 isoforms	-0.145815	-0.0127379	-1.12692	0.282956	0.526463	-5.13861
Regulation of RhoA activity	-0.125041	0.0570319	-1.12563	0.28348	0.526463	-5.13987
BCR signaling pathway	-0.109719	0.00988962	-1.10308	0.292753	0.537288	-5.16168
Neurotrophic factor-mediated Trk receptor signaling	-0.117859	-0.016745	-1.0667	0.308196	0.553129	-5.19613
IL27-mediated signaling events	-0.104974	-0.0245921	-1.06605	0.308476	0.553129	-5.19673
Integrins in angiogenesis	-0.112177	0.0154596	-1.02871	0.324967	0.576079	-5.23111
IL2 signaling events mediated by STAT5	-0.118714	0.0221413	-1.01541	0.330992	0.578532	-5.24311
Fc-epsilon receptor I signaling in mast cells	-0.112363	0.0117565	-1.00269	0.336835	0.578532	-5.25447
Arf6 signaling events	-0.143028	0.0174339	-1.0013	0.337477	0.578532	-5.2557
ErbB receptor signaling network	-0.108009	0.0171236	-0.988197	0.343583	0.582597	-5.26727
TCR signaling in naÃ¯ve CD8+ T cells	-0.111145	-0.0314094	-0.951683	0.361015	0.592336	-5.29884
Aurora B signaling	0.137906	0.0531113	0.95042	0.36163	0.592336	-5.29992
Signaling events regulated by Ret tyrosine kinase	-0.116937	0.0179171	-0.937842	0.367786	0.592336	-5.31055
Endothelins	0.104325	0.00813437	0.937083	0.36816	0.592336	-5.31119
Endogenous TLR signaling	-0.126371	0.00321379	-0.931147	0.371093	0.592336	-5.31616
CXCR4-mediated signaling events	-0.100829	-0.0136508	-0.929099	0.372108	0.592336	-5.31787
Glypican 1 network	-0.106669	0.0139525	-0.910582	0.381381	0.599826	-5.33318
p38 MAPK signaling pathway	-0.109391	0.0154727	-0.904417	0.384504	0.599826	-5.33822
Integrin-linked kinase signaling	-0.125409	0.00220091	-0.863237	0.405817	0.621488	-5.37114
Posttranslational regulation of adherens junction stability and dissassembly	-0.0830864	-0.00377978	-0.858371	0.408387	0.621488	-5.37494
Regulation of nuclear SMAD2/3 signaling	0.0902839	0.027762	0.8495	0.413102	0.621488	-5.38183
p53 pathway	0.113973	0.0273273	0.843609	0.416253	0.621488	-5.38636
IL1-mediated signaling events	-0.104514	0.0265729	-0.839779	0.41831	0.621488	-5.3893
Coregulation of Androgen receptor activity	-0.111157	0.0117465	-0.812744	0.433023	0.632992	-5.40968
Alpha9 beta1 integrin signaling events	-0.0915336	-0.00205534	-0.803546	0.438107	0.632992	-5.41649
Regulation of RAC1 activity	0.0978877	0.0725701	0.803332	0.438225	0.632992	-5.41664
VEGFR1 specific signals	-0.119785	-0.000209021	-0.786932	0.447386	0.640295	-5.4286
Trk receptor signaling mediated by the MAPK pathway	-0.0930541	0.00256073	-0.764178	0.460299	0.652787	-5.44482
E-cadherin signaling in the nascent adherens junction	-0.0866146	0.00174409	-0.751317	0.467701	0.656454	-5.45381
Regulation of Telomerase	-0.0872368	0.0285846	-0.74511	0.4713	0.656454	-5.45809
Regulation of Androgen receptor activity	0.0865994	-0.00269457	0.716349	0.488203	0.673979	-5.47754
PAR1-mediated thrombin signaling events	0.0879209	-0.0302749	0.676936	0.51196	0.700576	-5.50306
FOXA2 and FOXA3 transcription factor networks	0.0706125	-0.0163913	0.66596	0.518696	0.702669	-5.50993
LKB1 signaling events	-0.0850584	0.00368667	-0.652888	0.526786	0.702669	-5.51798
Fanconi anemia pathway	0.0831378	0.0157093	0.652379	0.527103	0.702669	-5.51829
Hedgehog signaling events mediated by Gli proteins	0.0713927	0.00584344	0.645315	0.531506	0.702669	-5.52258
PLK1 signaling events	-0.132017	0.0205631	-0.624586	0.544551	0.713865	-5.5349
Wnt signaling network	0.0688706	0.000484428	0.576067	0.575775	0.738984	-5.56229
E2F transcription factor network	-0.0775382	0.00830804	-0.573824	0.577242	0.738984	-5.56351
ATR signaling pathway	-0.105033	0.0443787	-0.572782	0.577924	0.738984	-5.56407
Class I PI3K signaling events	-0.0827137	0.00221374	-0.546339	0.595372	0.755106	-5.57805
Calcineurin-regulated NFAT-dependent transcription in lymphocytes	-0.0635271	0.0575826	-0.527246	0.608138	0.761129	-5.58776
HIV-1 Nef: Negative effector of Fas and TNF-alpha	-0.0691369	0.0367945	-0.524659	0.609879	0.761129	-5.58905
Nongenotropic Androgen signaling	0.0819721	0.05174	0.512898	0.617823	0.764924	-5.59483
Regulation of CDC42 activity	-0.0654126	0.0410342	-0.490742	0.632926	0.777452	-5.6054
Signaling events mediated by HDAC Class I	0.0512348	-2.9857e-05	0.469098	0.64785	0.783606	-5.61529
FOXM1 transcription factor network	-0.0689661	0.0435246	-0.468909	0.647982	0.783606	-5.61537
LPA receptor mediated events	-0.0499396	0.00152961	-0.441602	0.667044	0.799083	-5.62723
Cellular roles of Anthrax toxin	-0.0585614	0.0257161	-0.431463	0.674185	0.799083	-5.63146
Calcium signaling in the CD4+ TCR pathway	-0.0625391	0.0528334	-0.428685	0.676147	0.799083	-5.6326
p73 transcription factor network	-0.0482028	0.00305456	-0.394116	0.700773	0.82196	-5.64622
Glucocorticoid receptor regulatory network	-0.0396901	-0.0190178	-0.374762	0.714721	0.832064	-5.65336
Regulation of Ras family activation	0.0513934	-0.00275154	0.351079	0.731937	0.843039	-5.66162
Caspase Cascade in Apoptosis	-0.0441975	-0.000112626	-0.346946	0.734957	0.843039	-5.66301
Signaling events mediated by HDAC Class II	-0.0392421	-0.0242038	-0.336433	0.742661	0.845658	-5.66647
IL4-mediated signaling events	0.0317826	0.00217709	0.271076	0.791182	0.890232	-5.68562
Regulation of nuclear beta catenin signaling and target gene transcription	-0.0278698	0.046621	-0.263652	0.796757	0.890232	-5.68754
HIF-2-alpha transcription factor network	-0.0306735	-0.00830475	-0.25695	0.8018	0.890232	-5.68923
HIF-1-alpha transcription factor network	-0.0303196	0.00789303	-0.25319	0.804633	0.890232	-5.69015
Signaling mediated by p38-alpha and p38-beta	-0.036465	0.0787915	-0.239646	0.814863	0.895201	-5.69338
BARD1 signaling events	-0.036625	0.00937373	-0.231907	0.820724	0.895335	-5.69515
Beta2 integrin cell surface interactions	0.033341	-0.0200755	0.222828	0.827614	0.896582	-5.69715
BMP receptor signaling	0.0271108	-0.0388008	0.213009	0.835085	0.898436	-5.69922
FOXA1 transcription factor network	-0.0188049	0.0324744	-0.19144	0.851551	0.909876	-5.70345
Role of Calcineurin-dependent NFAT signaling in lymphocytes	-0.0247805	0.0239268	-0.173383	0.865393	0.918377	-5.70665
Thromboxane A2 receptor signaling	0.0181226	-0.0669312	0.159605	0.875987	0.923338	-5.70887
Downstream signaling in naÃ¯ve CD8+ T cells	-0.0151052	0.00266741	-0.12401	0.903468	0.936787	-5.71378
IL23-mediated signaling events	-0.0146537	0.028326	-0.122196	0.904873	0.936787	-5.714
ALK1 signaling events	0.012853	-0.0248067	0.112978	0.912014	0.936787	-5.71505
IL12-mediated signaling events	0.010978	-0.035602	0.106828	0.916784	0.936787	-5.71571
Plasma membrane estrogen receptor signaling	0.0111486	-0.029865	0.104266	0.918772	0.936787	-5.71597
Angiopoietin receptor Tie2-mediated signaling	-0.00455716	0.0374269	-0.0385073	0.96995	0.982547	-5.72054
Aurora A signaling	0.00304315	-0.0111782	0.0223647	0.982544	0.985419	-5.72101
Notch signaling pathway	0.00241315	0.0411449	0.0186805	0.985419	0.985419	-5.72109

## Sheet: GSVA_REACTOME_MYCNGFP DOX
	logFC	AveExpr	t	P.Value	adj.P.Val	B
REACTOME_PI3K_AKT_SIGNALLING	-0.414284	0.0216183	-3.57124	0.0038139	0.595021	-3.39761
REACTOME_TRANSLATION	0.418019	0.0178683	3.23768	0.00707331	0.595021	-3.54942
REACTOME_CYCLIN_E_ASSOCIATED_EVENTS_DURING_G1_S_TRANSITION_	-0.387551	-0.0307646	-3.17118	0.00800476	0.595021	-3.58093
REACTOME_CELL_DEATH_SIGNALLING_VIA_NRAGE_NRIF_AND_NADE	-0.306577	0.0369267	-2.83014	0.0151045	0.700911	-3.74836
REACTOME_G_ALPHA_12_13_SIGNALLING_EVENTS	-0.281976	0.0205549	-2.65878	0.0207597	0.700911	-3.8356
REACTOME_SIGNALING_BY_EGFR	-0.324288	0.000780393	-2.6305	0.0218748	0.700911	-3.85016
REACTOME_SYNTHESIS_OF_DNA	-0.292535	0.00985489	-2.43503	0.0313476	0.700911	-3.95172
REACTOME_SEMA4D_INDUCED_CELL_MIGRATION_AND_GROWTH_CONE_COLLAPSE	-0.274907	0.0346958	-2.39094	0.0339792	0.700911	-3.9748
REACTOME_TOLL_RECEPTOR_CASCADES	-0.260088	0.0214844	-2.33556	0.0375866	0.700911	-4.00384
REACTOME_CREB_PHOPHORYLATION_THROUGH_THE_ACTIVATION_OF_RAS	-0.27527	0.00800219	-2.26167	0.0429741	0.700911	-4.04265
REACTOME_APOPTOSIS	-0.23974	-0.0135432	-2.25446	0.0435375	0.700911	-4.04644
REACTOME_NEUROTRANSMITTER_RELEASE_CYCLE	0.240091	0.0418574	2.24829	0.0440253	0.700911	-4.04968
REACTOME_NRAGE_SIGNALS_DEATH_THROUGH_JNK	-0.255588	0.0490242	-2.23971	0.0447121	0.700911	-4.05419
REACTOME_BASIGIN_INTERACTIONS	-0.260478	0.00907418	-2.22312	0.0460695	0.700911	-4.06291
REACTOME_TOLL_LIKE_RECEPTOR_3_CASCADE	-0.305791	0.0268578	-2.1836	0.0494615	0.700911	-4.08367
REACTOME_THROMBIN_SIGNALLING_THROUGH_PROTEINASE_ACTIVATED_RECEPTORS	0.250767	0.00766321	2.14849	0.0526717	0.700911	-4.1021
REACTOME_SYNTHESIS_OF_GPI_ANCHORED_PROTEINS	-0.293413	0.0575812	-2.1159	0.0558255	0.700911	-4.11919
REACTOME_S_PHASE	-0.265278	-0.00477669	-2.09964	0.057465	0.700911	-4.12771
REACTOME_POST_NMDA_RECEPTOR_ACTIVATION_EVENTS	-0.219495	-0.0105413	-2.0356	0.0643685	0.700911	-4.16119
REACTOME_TRKA_SIGNALLING_FROM_THE_PLASMA_MEMBRANE	-0.231419	-0.0015935	-2.02661	0.0653976	0.700911	-4.16588
REACTOME_GLUCAGON_TYPE_LIGAND_RECEPTORS	0.224816	-0.0141238	2.00685	0.067713	0.700911	-4.17617
REACTOME_REGULATION_OF_BETA_CELL_DEVELOPMENT	0.238936	-0.0372752	1.99491	0.0691481	0.700911	-4.18239
REACTOME_MITOTIC_M_M_G1_PHASES	-0.234776	-0.0182006	-1.92745	0.0778008	0.715581	-4.21737
REACTOME_SEMA4D_IN_SEMAPHORIN_SIGNALING	-0.213189	-0.00535662	-1.89959	0.0816549	0.715581	-4.23174
REACTOME_MAP_KINASES_ACTIVATION_IN_TLR_CASCADE	-0.267894	0.0220043	-1.8846	0.0838009	0.715581	-4.23946
REACTOME_P75_NTR_RECEPTOR_MEDIATED_SIGNALLING	-0.207317	0.0291511	-1.85107	0.0887879	0.715581	-4.25666
REACTOME_SIGNALLING_BY_NGF	-0.192582	0.0218009	-1.80827	0.0955449	0.715581	-4.2785
REACTOME_G_BETA_GAMMA_SIGNALLING_THROUGH_PLC_BETA	0.217438	-0.0208295	1.76903	0.102143	0.715581	-4.29839
REACTOME_COMPLEMENT_CASCADE	0.209203	0.00983163	1.75775	0.104114	0.715581	-4.30409
REACTOME_APOPTOTIC_EXECUTION_PHASE	-0.205827	-0.038181	-1.74017	0.107255	0.715581	-4.31294
REACTOME_POST_TRANSLATIONAL_PROTEIN_MODIFICATION	-0.204512	0.0441489	-1.73494	0.108205	0.715581	-4.31557
REACTOME_TOLL_LIKE_RECEPTOR_9_CASCADE	-0.200969	0.0217048	-1.73446	0.108292	0.715581	-4.31581
REACTOME_INTRINSIC_PATHWAY_FOR_APOPTOSIS	-0.203945	0.00715438	-1.72612	0.109824	0.715581	-4.31999
REACTOME_RNA_POLYMERASE_I_PROMOTER_OPENING	-0.215455	-0.0391446	-1.7236	0.110292	0.715581	-4.32126
REACTOME_TOLL_LIKE_RECEPTOR_4_CASCADE	-0.19631	0.0158293	-1.7128	0.112311	0.715581	-4.32666
REACTOME_GLOBAL_GENOMIC_NER	-0.204653	-0.0233877	-1.66735	0.121177	0.724729	-4.34927
REACTOME_TRAF6_MEDIATED_INDUCTION_OF_THE_ANTIVIRAL_CYTOKINE_IFN_ALPHA_BETA_CASCADE	-0.247853	0.0303039	-1.6357	0.12771	0.724729	-4.36488
REACTOME_ACTIVATED_TLR4_SIGNALLING	-0.18694	0.0225028	-1.59583	0.136379	0.724729	-4.38438
REACTOME_SHCMEDIATED_CASCADE	0.238198	0.0653177	1.5817	0.13957	0.724729	-4.39124
REACTOME_CHEMOKINE_RECEPTORS_BIND_CHEMOKINES	0.186821	0.00970167	1.57739	0.140557	0.724729	-4.39333
REACTOME_NUCLEOTIDE_EXCISION_REPAIR	-0.204446	0.0049668	-1.55093	0.146748	0.724729	-4.40609
REACTOME_G_PROTEIN_BETA_GAMMA_SIGNALLING	0.189461	-0.00872758	1.52449	0.153167	0.724729	-4.41874
REACTOME_INTEGRIN_CELL_SURFACE_INTERACTIONS	-0.173782	0.00416271	-1.5207	0.154107	0.724729	-4.42055
REACTOME_REGULATION_OF_GENE_EXPRESSION_IN_BETA_CELLS	0.192311	-0.0391257	1.4928	0.161177	0.724729	-4.43377
REACTOME_REGULATION_OF_INSULIN_SECRETION_BY_ACETYLCHOLINE	0.199982	-0.0369354	1.49146	0.161524	0.724729	-4.43441
REACTOME_ACTIVATION_OF_KAINATE_RECEPTORS_UPON_GLUTAMATE_BINDING	0.193576	-0.0185494	1.48407	0.163446	0.724729	-4.43789
REACTOME_CD28_DEPENDENT_PI3K_AKT_SIGNALING	-0.174147	0.0228707	-1.45029	0.172478	0.724729	-4.45369
REACTOME_G_ALPHA_Q_SIGNALLING_EVENTS	0.171457	0.00639696	1.44413	0.174171	0.724729	-4.45656
REACTOME_MITOTIC_PROMETAPHASE	-0.17972	-0.0124586	-1.4293	0.178301	0.724729	-4.46342
REACTOME_METABOLISM_OF_AMINO_ACIDS	-0.155424	-0.034125	-1.41702	0.181784	0.724729	-4.46908
REACTOME_MEMBRANE_TRAFFICKING	-0.185211	0.0570014	-1.40415	0.185496	0.724729	-4.47498
REACTOME_TRNA_AMINOACYLATION	0.182525	-0.0127687	1.3782	0.193168	0.724729	-4.48679
REACTOME_G1_S_TRANSITION	-0.199816	-0.00408922	-1.36962	0.195764	0.724729	-4.49067
REACTOME_ACTIVATION_OF_NMDA_RECEPTOR_UPON_GLUTAMATE_BINDING_AND_POSTSYNAPTIC_EVENTS	-0.151372	-0.0155278	-1.36066	0.198503	0.724729	-4.49471
REACTOME_ELECTRON_TRANSPORT_CHAIN	-0.163274	0.050815	-1.35723	0.19956	0.724729	-4.49625
REACTOME_DOWN_STREAM_SIGNAL_TRANSDUCTION	-0.185215	0.0331387	-1.33475	0.206604	0.724729	-4.50629
REACTOME_PEPTIDE_LIGAND_BINDING_RECEPTORS	0.155262	-0.0315795	1.33039	0.207995	0.724729	-4.50823
REACTOME_STRIATED_MUSCLE_CONTRACTION	0.150958	-0.0154566	1.31922	0.211589	0.724729	-4.51318
REACTOME_MAPK_TARGETS_NUCLEAR_EVENTS_MEDIATED_BY_MAP_KINASES	-0.186183	0.050578	-1.29658	0.219031	0.724729	-4.52313
REACTOME_FGFR_LIGAND_BINDING_AND_ACTIVATION	0.167408	0.0533936	1.27201	0.227345	0.724729	-4.53381
REACTOME_SPHINGOLIPID_METABOLISM	-0.180735	0.0478441	-1.2695	0.22821	0.724729	-4.53489
REACTOME_GENES_INVOLVED_IN_APOPTOTIC_CLEAVAGE_OF_CELLULAR_PROTEINS	-0.156609	-0.0298142	-1.25631	0.232789	0.724729	-4.54057
REACTOME_GLUCOSE_METABOLISM	-0.191741	-0.0370638	-1.24727	0.235973	0.724729	-4.54444
REACTOME_DUAL_INCISION_REACTION_IN_GG_NER	-0.165239	-0.0211541	-1.22273	0.244785	0.724729	-4.55485
REACTOME_METABOLISM_OF_RNA	0.154756	0.00625303	1.20607	0.250916	0.724729	-4.56184
REACTOME_PD1_SIGNALING	-0.12844	-0.0310705	-1.20419	0.251615	0.724729	-4.56263
REACTOME_DOWNSTREAM_TCR_SIGNALING	-0.132912	-0.0449554	-1.1907	0.256677	0.724729	-4.56824
REACTOME_STEROID_HORMONE_BIOSYNTHESIS	0.166342	-0.0557805	1.18724	0.257989	0.724729	-4.56967
REACTOME_CELL_CYCLE_MITOTIC	-0.157455	0.00451832	-1.18217	0.259919	0.724729	-4.57177
REACTOME_ADP_SIGNALLING_THROUGH_P2Y_PURINOCEPTOR_1	0.153567	-0.0376772	1.17721	0.261819	0.724729	-4.57381
REACTOME_CELL_SURFACE_INTERACTIONS_AT_THE_VASCULAR_WALL	-0.132065	0.0196182	-1.17292	0.263471	0.724729	-4.57557
REACTOME_ERK_MAPK_TARGETS	-0.192928	0.0324557	-1.1629	0.267362	0.724729	-4.57967
REACTOME_NUCLEAR_EVENTS_KINASE_AND_TRANSCRIPTION_FACTOR_ACTIVATION	-0.192928	0.0324557	-1.1629	0.267362	0.724729	-4.57967
REACTOME_TCR_SIGNALING	-0.128603	-0.017236	-1.15417	0.270784	0.724729	-4.58322
REACTOME_CD28_CO_STIMULATION	-0.136694	0.0313836	-1.14677	0.273717	0.724729	-4.58622
REACTOME_DOUBLE_STRAND_BREAK_REPAIR	-0.16796	-0.0171965	-1.12799	0.28126	0.724729	-4.59377
REACTOME_RNA_POLYMERASE_I_PROMOTER_CLEARANCE	-0.144747	-0.0093263	-1.11426	0.286878	0.724729	-4.59924
REACTOME_HIV_INFECTION	-0.131247	0.0178707	-1.09527	0.294787	0.724729	-4.60672
REACTOME_TRANSCRIPTION_COUPLED_NER	-0.157584	0.00499882	-1.08931	0.2973	0.724729	-4.60904
REACTOME_COSTIMULATION_BY_THE_CD28_FAMILY	-0.115093	-0.00536894	-1.08234	0.300265	0.724729	-4.61176
REACTOME_PLC_BETA_MEDIATED_EVENTS	0.143667	-0.00247723	1.06882	0.306072	0.724729	-4.61698
REACTOME_HOST_INTERACTIONS_OF_HIV_FACTORS	-0.129825	-0.00454102	-1.06727	0.306747	0.724729	-4.61758
REACTOME_PLATELET_DEGRANULATION	-0.117507	-0.0142977	-1.05863	0.310506	0.724729	-4.62089
REACTOME_DNA_REPLICATION_PRE_INITIATION	-0.159679	0.00821376	-1.05365	0.312692	0.724729	-4.62279
REACTOME_INNATE_IMMUNITY_SIGNALING	-0.111398	0.0371863	-1.05289	0.313027	0.724729	-4.62308
REACTOME_GPCR_LIGAND_BINDING	0.128404	-0.0205327	1.05112	0.313806	0.724729	-4.62376
REACTOME_SNRNP_ASSEMBLY	0.12754	-0.0331121	1.04984	0.314369	0.724729	-4.62424
REACTOME_CLASS_A1_RHODOPSIN_LIKE_RECEPTORS	0.127966	-0.0180621	1.04933	0.314597	0.724729	-4.62444
REACTOME_CLASS_B2_SECRETIN_FAMILY_RECEPTORS	0.115569	-0.0201143	1.04506	0.316486	0.724729	-4.62606
REACTOME_MUSCLE_CONTRACTION	0.112875	-0.0141698	1.03191	0.322362	0.724729	-4.63101
REACTOME_E2F_MEDIATED_REGULATION_OF_DNA_REPLICATION	-0.162407	0.0368527	-1.02507	0.325447	0.724729	-4.63357
REACTOME_HORMONE_BIOSYNTHESIS	0.123089	-0.050718	1.02082	0.327376	0.724729	-4.63516
REACTOME_PHOSPHOLIPASE_CMEDIATED_CASCADE	0.13966	0.0519176	1.01757	0.328857	0.724729	-4.63636
REACTOME_MRNA_PROCESSING	-0.163126	0.0199892	-1.01053	0.332084	0.724729	-4.63897
REACTOME_SEMAPHORIN_INTERACTIONS	-0.110269	0.0121046	-1.00367	0.335247	0.724729	-4.6415
REACTOME_INSULIN_SYNTHESIS_AND_SECRETION	0.13011	0.0245825	1.0031	0.335509	0.724729	-4.64171
REACTOME_CDC20_PHOSPHO_APC_MEDIATED_DEGRADATION_OF_CYCLIN_A	-0.148062	0.0507467	-1.00014	0.336886	0.724729	-4.6428
REACTOME_CELL_JUNCTION_ORGANIZATION	-0.107282	0.000763185	-0.992758	0.340326	0.724729	-4.64549
REACTOME_GLUCOSE_TRANSPORT	0.122842	-0.0203286	0.987075	0.342992	0.724729	-4.64756
REACTOME_NA_CL_DEPENDENT_NEUROTRANSMITTER_TRANSPORTERS	0.163643	-0.0899616	0.986151	0.343427	0.724729	-4.64789
REACTOME_METABOLISM_OF_VITAMINS_AND_COFACTORS	-0.145318	0.0219491	-0.985279	0.343838	0.724729	-4.64821
REACTOME_SIGNALING_IN_IMMUNE_SYSTEM	-0.102006	0.0184189	-0.983573	0.344643	0.724729	-4.64883
REACTOME_DNA_STRAND_ELONGATION	-0.141814	0.0199905	-0.970792	0.350716	0.724729	-4.65343
REACTOME_PACKAGING_OF_TELOMERE_ENDS	-0.14184	-0.0407347	-0.965653	0.35318	0.724729	-4.65527
REACTOME_FRS2MEDIATED_CASCADE	0.13522	0.0493933	0.960484	0.35567	0.724729	-4.65711
REACTOME_GENERATION_OF_SECOND_MESSENGER_MOLECULES	-0.108836	-0.021342	-0.954547	0.358546	0.724729	-4.65922
REACTOME_CHAPERONIN_MEDIATED_PROTEIN_FOLDING	0.111148	-0.0534148	0.952154	0.359709	0.724729	-4.66006
REACTOME_TRAFFICKING_OF_AMPA_RECEPTORS	-0.115498	0.00443629	-0.940977	0.36518	0.724729	-4.66399
REACTOME_REGULATION_OF_INSULIN_LIKE_GROWTH_FACTOR_ACTIVITY_BY_INSULIN_LIKE_GROWTH_FACTOR_BINDING_PROTEINS	-0.147641	0.0140497	-0.939513	0.3659	0.724729	-4.6645
REACTOME_METABLISM_OF_NUCLEOTIDES	0.10367	0.00452322	0.936247	0.367513	0.724729	-4.66564
REACTOME_G_PROTEIN_ACTIVATION	0.111081	-0.0597312	0.925645	0.372779	0.724729	-4.66932
REACTOME_SIGNAL_AMPLIFICATION	0.118503	-0.0386192	0.922267	0.374468	0.724729	-4.67049
REACTOME_MYD88_CASCADE	-0.116915	0.0331997	-0.915617	0.377809	0.724729	-4.67277
REACTOME_G_BETA_GAMMA_SIGNALLING_THROUGH_PI3KGAMMA	0.111248	-0.00993883	0.911905	0.379682	0.724729	-4.67404
REACTOME_METABOLISM_OF_MRNA	0.156607	0.0493293	0.911117	0.380081	0.724729	-4.67431
REACTOME_INFLUENZA_VIRAL_RNA_TRANSCRIPTION_AND_REPLICATION	0.124745	0.045257	0.911042	0.380119	0.724729	-4.67433
REACTOME_CLATHRIN_DERIVED_VESICLE_BUDDING	-0.119459	0.0565508	-0.910806	0.380239	0.724729	-4.67441
REACTOME_GS_ALPHA_MEDIATED_EVENTS_IN_GLUCAGON_SIGNALLING	0.105378	-0.0548597	0.895172	0.388209	0.73113	-4.67971
REACTOME_DUAL_INCISION_REACTION_IN_TC_NER	-0.157866	0.0480352	-0.89139	0.390155	0.73113	-4.68098
REACTOME_RNA_POLYMERASE_I_III_AND_MITOCHONDRIAL_TRANSCRIPTION	-0.115696	0.00454062	-0.873724	0.399329	0.736659	-4.68685
REACTOME_REGULATION_OF_APC_ACTIVATORS_BETWEEN_G1_S_AND_EARLY_ANAPHASE	-0.138569	0.0435031	-0.863248	0.404839	0.736659	-4.69029
REACTOME_XENOBIOTICS	-0.106273	-0.0147047	-0.862609	0.405176	0.736659	-4.6905
REACTOME_HIV1_TRANSCRIPTION_ELONGATION	-0.140001	0.0628062	-0.858598	0.4073	0.736659	-4.69181
REACTOME_REGULATION_OF_INSULIN_SECRETION_BY_GLUCAGON_LIKE_PEPTIDE_1	0.0927133	-0.00634069	0.85423	0.409622	0.736659	-4.69323
REACTOME_GENE_EXPRESSION	0.114844	0.00678938	0.842545	0.415877	0.741924	-4.69699
REACTOME_CYTOCHROME_P450_ARRANGED_BY_SUBSTRATE_TYPE	-0.107019	-0.0422015	-0.825265	0.425242	0.749178	-4.70248
REACTOME_ENDOGENOUS_STEROLS	-0.102566	-0.0354744	-0.808698	0.434349	0.749178	-4.70765
REACTOME_TELOMERE_MAINTENANCE	-0.104037	-0.0453263	-0.805605	0.436064	0.749178	-4.70861
REACTOME_STEROID_HORMONES	0.109234	-0.0612366	0.802685	0.437687	0.749178	-4.70951
REACTOME_INFLUENZA_LIFE_CYCLE	0.0998395	-0.00232678	0.801942	0.4381	0.749178	-4.70974
REACTOME_DOWNSTREAM_SIGNALING_OF_ACTIVATED_FGFR	-0.102278	0.0313438	-0.798127	0.440227	0.749178	-4.71091
REACTOME_OLFACTORY_SIGNALING_PATHWAY	0.0917405	-0.00983725	0.784865	0.447673	0.749178	-4.71494
REACTOME_G2_M_TRANSITION	-0.128313	0.0273221	-0.778323	0.451376	0.749178	-4.71691
REACTOME_METABOLISM_OF_PROTEINS	0.095106	-0.00177856	0.765986	0.458412	0.749178	-4.72059
REACTOME_G_ALPHA_I_SIGNALLING_EVENTS	0.0877839	-0.0288939	0.764107	0.45949	0.749178	-4.72114
REACTOME_MRNA_SPLICING	0.110693	0.0716438	0.760359	0.461644	0.749178	-4.72225
REACTOME_PLATELET_ACTIVATION_TRIGGERS	0.0978175	0.00499536	0.755592	0.464394	0.749178	-4.72364
REACTOME_SEROTONIN_RECEPTORS	0.100176	0.0273765	0.753399	0.465662	0.749178	-4.72428
REACTOME_GAP_JUNCTION_ASSEMBLY	0.0941847	0.00739642	0.75113	0.466976	0.749178	-4.72494
REACTOME_GLUCOSE_REGULATION_OF_INSULIN_SECRETION	-0.0834775	0.0298233	-0.733433	0.477308	0.755817	-4.73004
REACTOME_INHIBITION_OF_INSULIN_SECRETION_BY_ADRENALINE_NORADRENALINE	0.0916337	-0.0463486	0.732436	0.477893	0.755817	-4.73033
REACTOME_RNA_POL_II_CTD_PHOSPHORYLATION_AND_INTERACTION_WITH_CE	-0.130071	0.0475772	-0.704228	0.494662	0.764281	-4.73822
REACTOME_DNA_REPAIR	-0.0953863	0.0308753	-0.696965	0.499037	0.764281	-4.74021
REACTOME_AMINO_ACID_TRANSPORT_ACROSS_THE_PLASMA_MEMBRANE	-0.0784578	-0.0387191	-0.695965	0.499641	0.764281	-4.74048
REACTOME_PHASE_1_FUNCTIONALIZATION_OF_COMPOUNDS	-0.080154	-0.0344316	-0.686731	0.50524	0.764281	-4.74299
REACTOME_AXON_GUIDANCE	-0.071994	0.00214959	-0.685837	0.505784	0.764281	-4.74323
REACTOME_LOSS_OF_NLP_FROM_MITOTIC_CENTROSOMES	-0.101231	0.019939	-0.681099	0.508673	0.764281	-4.7445
REACTOME_NCAM1_INTERACTIONS	0.078435	0.00542818	0.680065	0.509305	0.764281	-4.74477
REACTOME_BIOLOGICAL_OXIDATIONS	-0.0714847	-0.0105026	-0.677845	0.510663	0.764281	-4.74536
REACTOME_GAP_JUNCTION_TRAFFICKING	0.0790439	0.0162588	0.663826	0.519288	0.772008	-4.74906
REACTOME_CENTROSOME_MATURATION	-0.0970444	0.0204377	-0.646514	0.530056	0.782797	-4.75353
REACTOME_METABOLISM_OF_LIPIDS_AND_LIPOPROTEINS	-0.0653198	-0.0142552	-0.627484	0.542038	0.792312	-4.75832
REACTOME_NCAM_SIGNALING_FOR_NEURITE_OUT_GROWTH	0.0705	0.0154343	0.625014	0.543604	0.792312	-4.75894
REACTOME_PURINE_METABOLISM	0.0831976	0.0458338	0.619002	0.547427	0.792703	-4.76042
REACTOME_STEROID_METABOLISM	0.0675649	-0.033569	0.59502	0.562826	0.809744	-4.7662
REACTOME_PHASE_II_CONJUGATION	-0.0716078	0.0329901	-0.572931	0.577215	0.825122	-4.77134
REACTOME_TRANSCRIPTION	-0.085639	0.00597665	-0.553022	0.59035	0.838523	-4.77583
REACTOME_HIV_LIFE_CYCLE	-0.0701217	0.023999	-0.544465	0.596043	0.839957	-4.77771
REACTOME_PHOSPHORYLATION_OF_CD3_AND_TCR_ZETA_CHAINS	-0.058734	-0.0410249	-0.540198	0.598893	0.839957	-4.77864
REACTOME_AMINE_LIGAND_BINDING_RECEPTORS	0.0653334	-0.0103923	0.529177	0.606284	0.840627	-4.781
REACTOME_LIPOPROTEIN_METABOLISM	0.0749728	0.0158751	0.528246	0.60691	0.840627	-4.7812
REACTOME_RHO_GTPASE_CYCLE	-0.0614351	0.0245431	-0.498439	0.627139	0.845764	-4.78737
REACTOME_HEMOSTASIS	-0.0522742	-0.00470986	-0.498317	0.627222	0.845764	-4.78739
REACTOME_DOWNSTREAM_EVENTS_IN_GPCR_SIGNALING	0.0581374	-0.0239754	0.496497	0.628468	0.845764	-4.78776
REACTOME_SIGNALING_BY_ROBO_RECEPTOR	-0.0695338	0.053747	-0.494376	0.629921	0.845764	-4.78818
REACTOME_PI3K_CASCADE	-0.062206	0.0266482	-0.49329	0.630666	0.845764	-4.7884
REACTOME_P130CAS_LINKAGE_TO_MAPK_SIGNALING_FOR_INTEGRINS	-0.0756597	-0.0130291	-0.489346	0.633375	0.845764	-4.78918
REACTOME_PROCESSING_OF_CAPPED_INTRON_CONTAINING_PRE_MRNA	0.0626029	0.0314181	0.471981	0.645364	0.856643	-4.79256
REACTOME_FORMATION_AND_MATURATION_OF_MRNA_TRANSCRIPT	0.0747107	0.0697322	0.462169	0.652185	0.858105	-4.79441
REACTOME_AMINE_COMPOUND_SLC_TRANSPORTERS	0.059195	-0.0679624	0.449962	0.660717	0.858105	-4.79667
REACTOME_CELL_CYCLE_CHECKPOINTS	-0.0704155	0.0481816	-0.446371	0.663237	0.858105	-4.79732
REACTOME_REGULATION_OF_INSULIN_SECRETION	0.0482828	0.00695461	0.44568	0.663722	0.858105	-4.79745
REACTOME_GOLGI_ASSOCIATED_VESICLE_BIOGENESIS	-0.0593471	0.053684	-0.442859	0.665705	0.858105	-4.79796
REACTOME_SIGNALING_BY_PDGF	-0.0642176	0.00867946	-0.425456	0.677996	0.868926	-4.80103
REACTOME_INTRINSIC_PATHWAY	0.0587488	-0.036199	0.416758	0.684176	0.871836	-4.80252
REACTOME_ELONGATION_AND_PROCESSING_OF_CAPPED_TRANSCRIPTS	0.0595797	0.0712138	0.378033	0.711975	0.902104	-4.80881
REACTOME_NUCLEOTIDE_LIKE_PURINERGIC_RECEPTORS	0.060393	-0.00297678	0.356743	0.727447	0.914094	-4.81201
REACTOME_PLATELET_AGGREGATION_PLUG_FORMATION	-0.0526794	-0.0379871	-0.353746	0.729636	0.914094	-4.81245
REACTOME_INTEGRATION_OF_ENERGY_METABOLISM	-0.0369337	0.0149019	-0.340172	0.739578	0.918864	-4.81438
REACTOME_INTEGRIN_ALPHAIIBBETA3_SIGNALING	-0.0508807	-0.00611015	-0.337305	0.741684	0.918864	-4.81478
REACTOME_GLUCAGON_SIGNALING_IN_METABOLIC_REGULATION	0.041178	-0.0298143	0.329802	0.747207	0.920592	-4.81581
REACTOME_AMINO_ACID_AND_OLIGOPEPTIDE_SLC_TRANSPORTERS	-0.0338733	-0.00497881	-0.29992	0.769344	0.933799	-4.81968
REACTOME_TRANSMEMBRANE_TRANSPORT_OF_SMALL_MOLECULES	0.0350866	0.0156704	0.299831	0.76941	0.933799	-4.8197
REACTOME_HIV1_TRANSCRIPTION_INITIATION	-0.0517702	0.0502274	-0.291375	0.775715	0.933799	-4.82073
REACTOME_RNA_POLYMERASE_I_TRANSCRIPTION_INITIATION	-0.0518357	0.0468151	-0.290842	0.776113	0.933799	-4.82079
REACTOME_TRANSMISSION_ACROSS_CHEMICAL_SYNAPSES	0.0317744	0.00460424	0.286255	0.77954	0.933799	-4.82134
REACTOME_PLC_GAMMA1_SIGNALLING	-0.0342456	-0.0492748	-0.281563	0.783051	0.933799	-4.82189
REACTOME_GRB2_SOS_PROVIDES_LINKAGE_TO_MAPK_SIGNALING_FOR_INTERGRINS_	-0.0436908	-0.0351754	-0.273624	0.789003	0.935892	-4.8228
REACTOME_ADHERENS_JUNCTIONS_INTERACTIONS	-0.0347447	-0.0166414	-0.267278	0.79377	0.936564	-4.8235
REACTOME_RNA_POLYMERASE_II_TRANSCRIPTION	-0.0489547	0.0602965	-0.254553	0.803356	0.938185	-4.82488
REACTOME_NUCLEAR_RECEPTOR_TRANSCRIPTION_PATHWAY	0.0335115	0.0254632	0.254286	0.803558	0.938185	-4.8249
REACTOME_FORMATION_OF_FIBRIN_CLOT_CLOTTING_CASCADE	0.0348391	-0.0106565	0.24547	0.810219	0.941036	-4.82582
REACTOME_TRANSLOCATION_OF_ZAP70_TO_IMMUNOLOGICAL_SYNAPSE	-0.0251281	-0.0435385	-0.220158	0.82943	0.957422	-4.82826
REACTOME_G2_M_CHECKPOINTS	-0.0364342	0.0404844	-0.202845	0.842638	0.957422	-4.82977
REACTOME_ACTIVATION_OF_THE_PRE_REPLICATIVE_COMPLEX	0.0367724	0.0245288	0.193805	0.849554	0.957422	-4.83052
REACTOME_MITOCHONDRIAL_TRNA_AMINOACYLATION	0.0278155	0.0109166	0.188496	0.853622	0.957422	-4.83094
REACTOME_METABOLISM_OF_CARBOHYDRATES	0.0210707	-0.0182587	0.188356	0.853729	0.957422	-4.83095
REACTOME_DIABETES_PATHWAYS	0.0207673	0.0173367	0.187531	0.854362	0.957422	-4.83101
REACTOME_THE_ROLE_OF_NEF_IN_HIV1_REPLICATION_AND_DISEASE_PATHOGENESIS	-0.0225802	0.0196222	-0.182167	0.858477	0.957422	-4.83143
REACTOME_P2Y_RECEPTORS	0.03309	0.00115395	0.176899	0.862523	0.957422	-4.83182
REACTOME_SYNTHESIS_OF_BILE_ACIDS_AND_BILE_SALTS	0.0233007	-0.00848078	0.171307	0.866822	0.957422	-4.83222
REACTOME_INORGANIC_CATION_ANION_SLC_TRANSPORTERS	-0.018738	-0.00599126	-0.165807	0.871056	0.957422	-4.83261
REACTOME_MYOGENESSIS	-0.0240929	0.00164375	-0.165159	0.871554	0.957422	-4.83265
REACTOME_REGULATION_OF_LIPID_METABOLISM_BY_PEROXISOME_PROLIFERATOR_ACTIVATED_RECEPTOR_ALPHA	0.0159686	0.00183602	0.139283	0.891525	0.9672	-4.83429
REACTOME_GENERIC_TRANSCRIPTION_PATHWAY	-0.019209	-0.0342148	-0.135804	0.894216	0.9672	-4.83449
REACTOME_FORMATION_OF_PLATELET_PLUG	-0.0144934	0.00302231	-0.134161	0.895488	0.9672	-4.83458
REACTOME_TRANSCRIPTION_OF_THE_HIV_GENOME	-0.0237643	0.0606185	-0.131168	0.897804	0.9672	-4.83475
REACTOME_G_ALPHA_S_SIGNALLING_EVENTS	0.0152805	-0.0427061	0.122802	0.904286	0.969499	-4.83519
REACTOME_TIGHT_JUNCTION_INTERACTIONS	0.0140255	0.00937265	0.116651	0.909056	0.96995	-4.8355
REACTOME_NEURORANSMITTER_RECEPTOR_BINDING_AND_DOWNSTREAM_TRANSMISSION_IN_THE_POSTSYNAPTIC_CELL	-0.0123287	-0.0137211	-0.107956	0.915805	0.972498	-4.8359
REACTOME_PLATELET_ACTIVATION	-0.0109392	0.00301885	-0.100516	0.921586	0.973998	-4.83623
REACTOME_METABOLISM_OF_BILE_ACIDS_AND_BILE_SALTS	0.012307	-0.0148434	0.0897161	0.929985	0.976744	-4.83665
REACTOME_CAM_PATHWAY	0.0128875	0.00182901	0.0859144	0.932944	0.976744	-4.83679
REACTOME_EXTENSION_OF_TELOMERES	0.0118213	-0.0108801	0.0772884	0.939661	0.97918	-4.83709
REACTOME_OPIOID_SIGNALLING	-0.00601105	-0.0260764	-0.05355	0.95817	0.992594	-4.83773
REACTOME_IMMUNOREGULATORY_INTERACTIONS_BETWEEN_A_LYMPHOID_AND_A_NON_LYMPHOID_CELL	-0.00622913	-0.00790973	-0.0463087	0.963822	0.992594	-4.83788
REACTOME_GLUCOSE_AND_OTHER_SUGAR_SLC_TRANSPORTERS	0.00522965	-0.0181731	0.0387627	0.969714	0.992594	-4.83802
REACTOME_CELL_CELL_ADHESION_SYSTEMS	0.00389754	0.00826749	0.0328539	0.974328	0.992594	-4.83811
REACTOME_OTHER_SEMAPHORIN_INTERACTIONS	-0.00454375	-0.0126154	-0.0278894	0.978206	0.992594	-4.83817
REACTOME_ACTIVATION_OF_ATR_IN_RESPONSE_TO_REPLICATION_STRESS	-0.00293574	0.0599268	-0.0178934	0.986016	0.992594	-4.83827
REACTOME_IRS_RELATED_EVENTS	0.0018991	0.0331917	0.0163386	0.987231	0.992594	-4.83828
REACTOME_SLC_MEDIATED_TRANSMEMBRANE_TRANSPORT	0.00155089	0.00143472	0.0132524	0.989643	0.992594	-4.8383
REACTOME_LATE_PHASE_OF_HIV_LIFE_CYCLE	-0.00139013	0.02671	-0.00947643	0.992594	0.992594	-4.83831
